# Supplementary material for: De novo genome assembly of a foxtail millet cultivar Huagu11 uncovered the genetic difference to the cultivar Yugu1, and the genetic mechanism of imazethapyr tolerance
Source: BMC Plant Biol. 2021 Jun 12;21:271. doi: 10.1186/s12870-021-03003-8 (PMC8196518; doi:10.1186/s12870-021-03003-8)
Supplement: Supplementary file 21 — Additional file 21: Table S13. Functional annotation of Huagu11 PAV spefific genes with Nr (20170924), KEGG (v89.1), Interpro (interproscan-5.30-69.0) and GO (gene_ontology.1_2) database. [file 12870_2021_3003_MOESM21_ESM.xlsx]

## Sheet: huagu_pav_gene.glist.annotation
Table S13. Functional annotation of Huagu11 PAV spefific genes with Nr(20170924), KEGG(v89.1), Interpro(interproscan-5.30-69.0) and GO(gene_ontology.1_2) database
Unigene	Nr	KEGG	Interpro	GO
Sit1g001010H	XP_004955810.1/3.00284e-17/PREDICTED: pentatricopeptide repeat-containing protein At2g41720 [Setaria italica] &gt;KQL22996.1 hypothetical protein SETIT_028944mg [Setaria italica]	NA	NA	biological_process:GO:0010239//chloroplast mRNA processing;GO:0008380//RNA splicing;GO:0009793//embryo development ending in seed dormancy;cellular_component:GO:0009507//chloroplast;molecular_function:GO:0003735//structural constituent of ribosome;
Sit1g001030H	NA	NA	NA	NA
Sit1g001800H	KQL25983.1/1.11168e-29/hypothetical protein SETIT_032210mg, partial [Setaria italica]	sbi:110432281/2e-29/ATP synthase subunit gamma, chloroplastic; K02115 F-type H+-transporting ATPase subunit gamma	PF00231/3.4E-16/ATP synthase	NA
Sit1g003440H	XP_008807384.1/5.97728e-11/PREDICTED: CASP-like protein 5A1 [Phoenix dactylifera]	NA	NA	cellular_component:GO:0016021//integral component of membrane;GO:0005886//plasma membrane;
Sit1g003450H	NA	NA	NA	NA
Sit1g004610H	NA	NA	NA	NA
Sit1g006330H	KQL28339.1/2.64646e-78/hypothetical protein SETIT_020016mg, partial [Setaria italica]	zma:100280646/7e-64/PHD-finger family protein; K22768 methyl-CpG-binding domain-containing protein 9 [EC:2.3.1.48]	PR01218/3.9E-5/Pistil-specific extensin-like signature	NA
Sit1g008330H	XP_004951773.1/7.44635e-53/PREDICTED: uncharacterized protein LOC101758145 [Setaria italica] &gt;KQL28557.1 hypothetical protein SETIT_016533mg [Setaria italica]	NA	NA	NA
Sit1g009890H	KQL28732.1/3.35489e-69/hypothetical protein SETIT_020035mg, partial [Setaria italica]	NA	NA	NA
Sit1g012070H	NA	NA	NA	NA
Sit1g013480H	XP_004973703.1/1.73986e-62/PREDICTED: AT-hook motif nuclear-localized protein 17-like [Setaria italica]	NA	NA	NA
Sit1g013830H	OQU84806.1/3.96589e-96/hypothetical protein SORBI_3004G126200 [Sorghum bicolor]	NA	PR01217/9.2E-11/Proline rich extensin signature	NA
Sit1g013850H	OEL26567.1/5.13292e-63/hypothetical protein BAE44_0012415 [Dichanthelium oligosanthes]	NA	NA	NA
Sit1g015320H	NA	NA	NA	NA
Sit1g016270H	OEL20017.1/4.51468e-13/hypothetical protein BAE44_0018965 [Dichanthelium oligosanthes]	NA	NA	NA
Sit1g018910H	NA	NA	NA	NA
Sit1g019600H	NA	NA	NA	NA
Sit1g020690H	NA	NA	NA	NA
Sit1g023270H	NA	NA	NA	NA
Sit1g023730H	NA	NA	NA	NA
Sit1g023740H	NA	NA	NA	NA
Sit1g023750H	XP_004963765.1/3.21947e-15/PREDICTED: phosphatase and actin regulator 2-like [Setaria italica]	NA	NA	NA
Sit1g023760H	XP_004963765.1/3.07343e-09/PREDICTED: phosphatase and actin regulator 2-like [Setaria italica]	NA	NA	NA
Sit1g023770H	PAN47634.1/2.54959e-14/hypothetical protein PAHAL_I04679 [Panicum hallii]	NA	NA	NA
Sit1g023780H	NA	NA	NA	NA
Sit1g024220H	KQL29832.1/4.54369e-72/hypothetical protein SETIT_0199811mg, partial [Setaria italica]	NA	PF05553/1.8E-10/Cotton fibre expressed protein	NA
Sit1g024250H	NA	NA	NA	NA
Sit1g024410H	NA	NA	NA	NA
Sit1g024760H	XP_004952636.1/7.38461e-57/PREDICTED: protein LITTLE ZIPPER 3-like [Setaria italica] &gt;KQL29876.1 hypothetical protein SETIT_018856mg [Setaria italica]	NA	NA	NA
Sit1g024890H	NA	NA	NA	NA
Sit1g024900H	OEL27408.1/2.28269e-78/hypothetical protein BAE44_0011573 [Dichanthelium oligosanthes]	dzi:111302682/4e-14/uncharacterized protein LOC111302682; K01166 ribonuclease T2 [EC:3.1.27.1]	NA	NA
Sit1g025150H	NA	NA	NA	NA
Sit1g025200H	NA	NA	NA	NA
Sit1g025410H	XP_004965925.1/3.8935e-32/PREDICTED: phosphatidylcholine:diacylglycerol cholinephosphotransferase 1-like [Setaria italica] &gt;KQL11485.1 hypothetical protein SETIT_006983mg [Setaria italica]	NA	NA	cellular_component:GO:0016021//integral component of membrane;
Sit1g025430H	KQL24311.1/8.16273e-41/hypothetical protein SETIT_032308mg [Setaria italica]	NA	PF13456/7.9E-16/Reverse transcriptase-like	NA
Sit1g025700H	XP_004952695.1/2.92608e-72/PREDICTED: skin secretory protein xP2-like [Setaria italica] &gt;KQL29953.1 hypothetical protein SETIT_018519mg [Setaria italica]	NA	NA	NA
Sit1g025890H	NA	NA	PF04783/9.3E-6/Protein of unknown function (DUF630)	NA
Sit1g027400H	NP_001150025.1/2.17912e-76/gibberellin receptor GID1L2 [Zea mays] &gt;ACG37561.1 gibberellin receptor GID1L2 [Zea mays] &gt;AQK53131.1 Gibberellin receptor GID1L2 [Zea mays]	egu:105060863/3e-43/tuliposide A-converting enzyme 2, chloroplastic-like; K20506 tuliposide A-converting enzyme [EC:4.2.99.22]	PF07859/2.6E-7/alpha/beta hydrolase fold	biological_process:GO:0008152//metabolic process;GO:0009056//catabolic process;molecular_function:GO:0016787//hydrolase activity;
Sit1g027650H	XP_003575209.1/7.05703e-12/PREDICTED: uncharacterized protein LOC100834638 isoform X1 [Brachypodium distachyon] &gt;KQK00006.1 hypothetical protein BRADI_3g46657 [Brachypodium distachyon]	NA	PF13266/1.2E-6/Protein of unknown function (DUF4057)	NA
Sit1g028050H	NA	NA	NA	NA
Sit1g028940H	NA	NA	NA	NA
Sit1g031310H	KQK00368.1/4.16245e-15/hypothetical protein BRADI_3g48900 [Brachypodium distachyon]	NA	NA	NA
Sit1g033670H	ACN27192.1/1.14934e-29/unknown [Zea mays]	dosa:Os06t0192100-00/7e-29/Os06g0192100; Similar to UDP-glucose flavonoid-3-O-glucosyltransferase.; K12930 anthocyanidin 3-O-glucosyltransferase [EC:2.4.1.115]	PF00201/2.3E-20/UDP-glucoronosyl and UDP-glucosyl transferase	biological_process:GO:0008152//metabolic process;cellular_component:GO:0043231//intracellular membrane-bounded organelle;molecular_function:GO:0080043//quercetin 3-O-glucosyltransferase activity;GO:0080044//quercetin 7-O-glucosyltransferase activity;GO:0016758//transferase activity, transferring hexosyl groups;
Sit1g034120H	NP_001152585.1/5.77948e-32/cortical cell-delineating protein-like precursor [Zea mays] &gt;ACG48364.1 cortical cell-delineating protein precursor [Zea mays]	bvg:104906049/2e-10/ubiquitin carboxyl-terminal hydrolase 36; K11855 ubiquitin carboxyl-terminal hydrolase 36/42 [EC:3.4.19.12]	PF14547/1.2E-21/Hydrophobic seed protein	NA
Sit1g034130H	NP_001152584.1/1.85512e-46/cortical cell-delineating protein precursor [Zea mays] &gt;ACG48357.1 cortical cell-delineating protein precursor [Zea mays]	bvg:104906049/1e-13/ubiquitin carboxyl-terminal hydrolase 36; K11855 ubiquitin carboxyl-terminal hydrolase 36/42 [EC:3.4.19.12]	PF14547/1.5E-18/Hydrophobic seed protein	NA
Sit1g035770H	ALG64884.1/5.5104e-85/invertase inhibitor, partial [Saccharum officinarum]	NA	TIGR01614/4.6E-26/PME_inhib: pectinesterase inhibitor domain	NA
Sit1g036060H	XP_004963049.1/6.16037e-23/PREDICTED: vegetative incompatibility protein HET-E-1 [Setaria italica]	NA	NA	NA
Sit1g039910H	OEL35210.1/3.75633e-70/hypothetical protein BAE44_0003776 [Dichanthelium oligosanthes]	hbr:110632691/2e-13/probable receptor-like protein kinase At5g18500; K04733 interleukin-1 receptor-associated kinase 4 [EC:2.7.11.1]	NA	NA
Sit1g046200H	XP_002454852.1/0/protein ELC [Sorghum bicolor]	sbi:8066459/0.0/protein ELC; K12183 ESCRT-I complex subunit TSG101	PF05743/1.9E-36/UEV domain	biological_process:GO:0006464//cellular protein modification process;GO:0015031//protein transport;
Sit2g049680H	NA	NA	NA	NA
Sit2g049700H	XP_004981318.1/1.00377e-45/PREDICTED: triacylglycerol lipase SDP1-like isoform X1 [Setaria italica] &gt;KQK86509.1 hypothetical protein SETIT_034209mg [Setaria italica]	sita:101756741/2e-46/triacylglycerol lipase SDP1 isoform X1; K14674 TAG lipase / steryl ester hydrolase / phospholipase A2 / LPA acyltransferase [EC:3.1.1.3 3.1.1.13 3.1.1.4 2.3.1.51]	NA	biological_process:GO:0016042//lipid catabolic process;molecular_function:GO:0016787//hydrolase activity;GO:0004806//triglyceride lipase activity;
Sit2g049720H	NA	NA	NA	NA
Sit2g050650H	XP_004955521.1/1.6373e-20/PREDICTED: probable carboxylesterase 15 [Setaria italica] &gt;KQL22524.1 hypothetical protein SETIT_030476mg [Setaria italica]	NA	PF07859/2.2E-9/alpha/beta hydrolase fold	biological_process:GO:0008152//metabolic process;molecular_function:GO:0016787//hydrolase activity;
Sit2g050900H	ONM51528.1/1.85959e-47/Cupredoxin superfamily protein [Zea mays]	thj:104811869/5e-08/early nodulin-like protein 2; K03006 DNA-directed RNA polymerase II subunit RPB1 [EC:2.7.7.6]	PF02298/6.9E-19/Plastocyanin-like domain	NA
Sit2g050990H	NA	NA	NA	NA
Sit2g051100H	NA	NA	NA	NA
Sit2g051510H	KQL22623.1/3.90192e-15/hypothetical protein SETIT_032592mg [Setaria italica]	NA	PF07893/2.2E-7/Protein of unknown function (DUF1668)	NA
Sit2g051520H	OEL32606.1/8.19097e-49/hypothetical protein BAE44_0006375 [Dichanthelium oligosanthes]	NA	PF07893/1.8E-33/Protein of unknown function (DUF1668)	NA
Sit2g051530H	OEL32606.1/1.07412e-22/hypothetical protein BAE44_0006375 [Dichanthelium oligosanthes]	NA	PF07893/5.3E-11/Protein of unknown function (DUF1668)	NA
Sit2g052340H	NA	NA	NA	NA
Sit2g052350H	KQL22734.1/1.05525e-63/hypothetical protein SETIT_0307352mg, partial [Setaria italica]	NA	NA	NA
Sit2g053260H	NA	NA	NA	NA
Sit2g054980H	XP_004983063.1/1.15667e-78/PREDICTED: uncharacterized protein LOC101770535 [Setaria italica]	NA	NA	NA
Sit2g055400H	NA	NA	NA	NA
Sit2g055560H	OEL32932.1/3.33778e-36/hypothetical protein BAE44_0006049 [Dichanthelium oligosanthes]	nnu:104588365/6e-26/pathogenesis-related genes transcriptional activator PTI6-like; K13434 pathogenesis-related genes transcriptional activator PTI6	PR00367/1.8E-10/Ethylene responsive element binding protein signature	biological_process:GO:0006351//transcription, DNA-templated;cellular_component:GO:0005634//nucleus;molecular_function:GO:0003677//DNA binding;GO:0003700//DNA binding transcription factor activity;
Sit2g057120H	NA	NA	NA	NA
Sit2g057390H	NA	NA	NA	NA
Sit2g058040H	NA	NA	PS51257/5.0/Prokaryotic membrane lipoprotein lipid attachment site profile.	NA
Sit2g063390H	NA	NA	NA	NA
Sit2g064690H	NA	NA	NA	NA
Sit2g065540H	NA	NA	NA	NA
Sit2g066240H	XP_004977873.1/8.51509e-07/PREDICTED: vegetative cell wall protein gp1-like [Setaria italica]	NA	NA	NA
Sit2g069730H	XP_004966689.1/1.5532e-80/PREDICTED: uncharacterized protein LOC101759880 [Setaria italica] &gt;KQL09549.1 hypothetical protein SETIT_007889mg [Setaria italica]	thj:104803067/1e-07/protein CCA1; K12133 MYB-related transcription factor LHY	PF00249/1.8E-11/Myb-like DNA-binding domain	biological_process:GO:0006355//regulation of transcription, DNA-templated;GO:0006351//transcription, DNA-templated;cellular_component:GO:0005634//nucleus;molecular_function:GO:0003677//DNA binding;
Sit2g070870H	NA	NA	NA	NA
Sit2g070960H	PAN40883.1/1.32779e-33/hypothetical protein PAHAL_G02959 [Panicum hallii]	NA	PF05633/6.3E-29/Protein BYPASS1-related	cellular_component:GO:0016021//integral component of membrane;
Sit2g070970H	OEL19858.1/4.71614e-27/hypothetical protein BAE44_0019123 [Dichanthelium oligosanthes]	NA	NA	NA
Sit2g071260H	NA	NA	PR00624/3.8E-5/Histone H5 signature	NA
Sit2g073190H	NA	NA	NA	NA
Sit2g076030H	NA	NA	NA	NA
Sit2g081450H	NA	NA	NA	NA
Sit2g082320H	NA	NA	NA	NA
Sit2g082840H	XP_004957404.1/5.00234e-134/PREDICTED: dehydration-responsive element-binding protein 1A-like [Setaria italica] &gt;KQL25384.1 hypothetical protein SETIT_031001mg [Setaria italica]	csat:104722420/6e-45/dehydration-responsive element-binding protein 1B-like; K09286 EREBP-like factor	PR00367/3.6E-5/Ethylene responsive element binding protein signature	biological_process:GO:0006351//transcription, DNA-templated;cellular_component:GO:0005634//nucleus;molecular_function:GO:0003677//DNA binding;GO:0003700//DNA binding transcription factor activity;
Sit2g085590H	NA	NA	NA	NA
Sit2g086470H	NA	NA	NA	NA
Sit2g087800H	OEL30325.1/1.6701e-173/UDP-glycosyltransferase 71A15 [Dichanthelium oligosanthes]	obr:102699974/2e-123/anthocyanidin 3-O-glucosyltransferase 2-like; K22845 phlorizin synthase [EC:2.4.1.357]	PF00201/2.8E-23/UDP-glucoronosyl and UDP-glucosyl transferase	biological_process:GO:0008152//metabolic process;molecular_function:GO:0016758//transferase activity, transferring hexosyl groups;
Sit2g088220H	NA	NA	NA	NA
Sit2g088270H	PAN14131.1/9.26789e-26/hypothetical protein PAHAL_B04070 [Panicum hallii]	NA	PR01228/3.2E-8/Eggshell protein signature	NA
Sit2g089120H	XP_004959713.1/2.88109e-14/PREDICTED: uncharacterized protein LOC101756846 [Setaria italica]	NA	NA	biological_process:GO:0006629//lipid metabolic process;molecular_function:GO:0016787//hydrolase activity;
Sit2g089330H	KQL26076.1/2.7242e-122/hypothetical protein SETIT_032549mg, partial [Setaria italica]	NA	PF00112/1.3E-4/Papain family cysteine protease	NA
Sit2g089700H	NA	NA	NA	NA
Sit2g089770H	OEL14841.1/3.32092e-65/hypothetical protein BAE44_0024140, partial [Dichanthelium oligosanthes]	NA	PF06749/1.1E-19/Protein of unknown function (DUF1218)	cellular_component:GO:0016021//integral component of membrane;
Sit2g089780H	KQL26643.1/1.56056e-60/hypothetical protein SETIT_030615mg [Setaria italica]	ppp:112274780/3e-10/uncharacterized protein LOC112274780; K22369 epoxide hydrolase 4 [EC:3.3.-.-]	NA	molecular_function:GO:0003824//catalytic activity;
Sit2g089950H	KQL08680.1/0/hypothetical protein SETIT_004861mg [Setaria italica]	ats:109784706/2e-42/uncharacterized protein LOC109784706; K00430 peroxidase [EC:1.11.1.7]	PF03478/1.2E-6/Protein of unknown function (DUF295)	NA
Sit2g089960H	KQL25966.1/2.82235e-17/hypothetical protein SETIT_031484mg [Setaria italica]	NA	NA	NA
Sit2g091570H	XP_004983564.1/1.26375e-73/PREDICTED: abscisic acid receptor PYR1-like [Setaria italica] &gt;KQK89794.1 hypothetical protein SETIT_037529mg [Setaria italica]	sita:101776342/2e-74/abscisic acid receptor PYR1; K14496 abscisic acid receptor PYR/PYL family	NA	NA
Sit2g095070H	OEL38832.1/1.26779e-59/hypothetical protein BAE44_0000148 [Dichanthelium oligosanthes]	ats:109751263/8e-34/LOC109751263; calmodulin-1-like; K02183 calmodulin	PS50222/8.404/EF-hand calcium-binding domain profile.	NA
Sit2g096000H	NA	NA	NA	NA
Sit2g096030H	XP_004958409.1/5.19253e-110/PREDICTED: ribonuclease 1-like [Setaria italica] &gt;XP_012699375.1 PREDICTED: ribonuclease 1-like [Setaria italica] &gt;KQL26791.1 hypothetical protein SETIT_030905mg [Setaria italica]	sita:101770372/1e-110/ribonuclease 1; K01166 ribonuclease T2 [EC:3.1.27.1]	PF00445/5.6E-47/Ribonuclease T2 family	molecular_function:GO:0003723//RNA binding;GO:0033897//ribonuclease T2 activity;
Sit2g096220H	XP_020151822.1/3.19998e-17/ras-related protein RABC2a-like [Aegilops tauschii subsp. tauschii] &gt;EMT26884.1 GTP-binding protein yptV3 [Aegilops tauschii]	ats:109737001/6e-18/LOC109737001; ras-related protein RABC2a-like; K07910 Ras-related protein Rab-18	PF00071/8.7E-6/Ras family	cellular_component:GO:0005794//Golgi apparatus;molecular_function:GO:0005525//GTP binding;GO:0003924//GTPase activity;
Sit3g101230H	XP_004974859.1/1.59492e-06/PREDICTED: exocyst complex component EXO70A1-like [Setaria italica] &gt;KQL02520.1 hypothetical protein SETIT_015320mg [Setaria italica]	NA	NA	NA
Sit3g103500H	NP_001148222.1/7.85925e-108/ubiquitin-conjugating enzyme E2-17 kDa [Zea mays] &gt;XP_002448725.1 ubiquitin-conjugating enzyme E2 28 [Sorghum bicolor] &gt;XP_015635592.1 PREDICTED: ubiquitin-conjugating enzyme E2 28 [Oryza sativa Japonica Group] &gt;XP_015635593.1 PREDICTED: ubiquitin-conjugating enzyme E2 28 [Oryza sativa Japonica Group] &gt;CAE02801.1 OSJNBa0043A12.6 [Oryza sativa Japonica Group…	zma:100281830/1e-108/ubiquitin-conjugating enzyme E2-17 kDa; K06689 ubiquitin-conjugating enzyme E2 D [EC:2.3.2.23]	PF00179/1.9E-53/Ubiquitin-conjugating enzyme	molecular_function:GO:0005524//ATP binding;
Sit3g104860H	PAN16978.1/7.25927e-139/hypothetical protein PAHAL_C01143 [Panicum hallii]	NA	PF07985/1.4E-10/SRR1	NA
Sit3g107200H	XP_012700486.1/1.29861e-62/PREDICTED: replication protein A 70 kDa DNA-binding subunit C-like [Setaria italica]	sita:111255706/3e-21/replication protein A 70 kDa DNA-binding subunit C-like; K07466 replication factor A1	PF04057/1.8E-15/Replication factor-A protein 1, N-terminal domain	biological_process:GO:0006281//DNA repair;GO:0006260//DNA replication;GO:0006310//DNA recombination;cellular_component:GO:0005634//nucleus;molecular_function:GO:0003677//DNA binding;GO:0008270//zinc ion binding;
Sit3g108200H	AQK54296.1/2.7239e-06/hypothetical protein ZEAMMB73_Zm00001d051474 [Zea mays]	NA	NA	NA
Sit3g109720H	NA	NA	NA	NA
Sit3g109760H	XP_004960720.1/1.79678e-70/PREDICTED: thioredoxin H2-2-like [Setaria italica]	cit:102630430/8e-11/thioredoxin H1; K03671 thioredoxin 1	PF00085/3.9E-7/Thioredoxin	biological_process:GO:0006662//glycerol ether metabolic process;GO:0045454//cell redox homeostasis;cellular_component:GO:0005623//cell;molecular_function:GO:0015035//protein disulfide oxidoreductase activity;
Sit3g109780H	KQL10044.1/6.53681e-73/hypothetical protein SETIT_006274mg [Setaria italica] &gt;KQL10045.1 hypothetical protein SETIT_006274mg [Setaria italica]	NA	PF03128/0.015/CXCXC repeat	NA
Sit3g109810H	NA	NA	NA	NA
Sit3g110350H	KQK86501.1/9.25019e-18/hypothetical protein SETIT_034317mg [Setaria italica]	NA	NA	NA
Sit3g111560H	KQL13837.1/1.05177e-40/hypothetical protein SETIT_023479mg [Setaria italica]	NA	NA	NA
Sit3g111570H	NA	NA	NA	NA
Sit3g113290H	OEL17503.1/6.38903e-36/hypothetical protein BAE44_0021477 [Dichanthelium oligosanthes]	NA	NA	NA
Sit3g116110H	NA	NA	NA	NA
Sit3g117240H	XP_004961318.1/7.05784e-66/PREDICTED: non-specific lipid-transfer protein 2-like [Setaria italica] &gt;KQL14469.1 hypothetical protein SETIT_024496mg [Setaria italica]	NA	PF14368/1.5E-8/Probable lipid transfer	biological_process:GO:0006869//lipid transport;
Sit3g117430H	NA	NA	NA	NA
Sit3g118940H	PAN18442.1/0/hypothetical protein PAHAL_C02192 [Panicum hallii]	soe:110777304/5e-16/disease resistance protein RGA2-like; K19613 leucine-rich repeat protein SHOC2	PF00931/2.2E-9/NB-ARC domain	NA
Sit3g120300H	XP_002441374.1/2.41542e-58/O-methyltransferase ZRP4 [Sorghum bicolor] &gt;EES19804.1 hypothetical protein SORBI_3009G197400 [Sorghum bicolor]	sbi:8065961/1e-45/5-pentadecatrienyl resorcinol O-methyltransferase-like; K16040 trans-resveratrol di-O-methyltransferase [EC:2.1.1.240]	PS51683/23.01/SAM-dependent O-methyltransferase class II-type profile.	biological_process:GO:0019438//aromatic compound biosynthetic process;molecular_function:GO:0008757//S-adenosylmethionine-dependent methyltransferase activity;GO:0008171//O-methyltransferase activity;GO:0046983//protein dimerization activity;
Sit3g120740H	KQL14790.1/2.48015e-40/hypothetical protein SETIT_024060mg, partial [Setaria italica]	sita:105914424/8e-34/tyrosine/DOPA decarboxylase 5-like; K01593 aromatic-L-amino-acid/L-tryptophan decarboxylase [EC:4.1.1.28 4.1.1.105]	PF00282/3.0E-12/Pyridoxal-dependent decarboxylase conserved domain	NA
Sit3g121060H	NA	NA	NA	NA
Sit3g121070H	NA	NA	NA	NA
Sit3g121090H	NA	NA	NA	NA
Sit3g121100H	NA	NA	NA	NA
Sit3g121850H	KQL14198.1/3.29094e-83/hypothetical protein SETIT_025408mg [Setaria italica]	NA	NA	NA
Sit3g121940H	NA	NA	NA	NA
Sit3g122960H	NA	NA	NA	NA
Sit3g123360H	XP_004987362.1/2.94075e-45/PREDICTED: protein SUPPRESSOR OF GENE SILENCING 3 homolog [Setaria italica]	NA	NA	biological_process:GO:0031047//gene silencing by RNA;cellular_component:GO:0005655//nucleolar ribonuclease P complex;
Sit3g123480H	XP_002440029.1/7.87534e-29/universal stress protein PHOS32 [Sorghum bicolor] &gt;EES18459.1 hypothetical protein SORBI_3009G188300 [Sorghum bicolor]	NA	PF00582/6.3E-8/Universal stress protein family	biological_process:GO:0006950//response to stress;
Sit3g126580H	NA	NA	NA	NA
Sit3g129080H	NA	NA	NA	NA
Sit3g129340H	OEL13815.1/2.85581e-29/hypothetical protein BAE44_0025169 [Dichanthelium oligosanthes]	NA	NA	NA
Sit3g130770H	NA	NA	NA	NA
Sit3g130780H	XP_004956748.1/4.44964e-16/PREDICTED: probable transcription factor RL9 [Setaria italica]	NA	NA	biological_process:GO:0010229//inflorescence development;GO:0006355//regulation of transcription, DNA-templated;GO:0010158//abaxial cell fate specification;GO:0006351//transcription, DNA-templated;cellular_component:GO:0005634//nucleus;molecular_function:GO:0003677//DNA binding;
Sit3g130830H	NA	NA	NA	NA
Sit3g130840H	NA	NA	NA	NA
Sit3g130860H	NA	NA	NA	NA
Sit3g131010H	PAN37665.1/5.26318e-14/hypothetical protein PAHAL_G01295 [Panicum hallii]	NA	NA	NA
Sit3g131220H	NA	NA	NA	NA
Sit3g131390H	XP_004956043.1/7.66237e-10/PREDICTED: putative cyclin-dependent kinase F-2 [Setaria italica] &gt;KQL23351.1 hypothetical protein SETIT_030456mg [Setaria italica]	sita:101756009/1e-10/putative cyclin-dependent kinase F-2; K08818 cell division cycle 2-like [EC:2.7.11.22]	NA	biological_process:GO:1904031//positive regulation of cyclin-dependent protein kinase activity;cellular_component:GO:0005634//nucleus;GO:0005737//cytoplasm;molecular_function:GO:0004693//cyclin-dependent protein serine/threonine kinase activity;GO:0019912//cyclin-dependent protein kinase activating kinase activity;GO:0004674//protein serine/threonine kinase activity;GO:0005524//ATP binding;
Sit3g131550H	NA	NA	NA	NA
Sit3g131560H	NA	NA	NA	NA
Sit3g131620H	NA	NA	NA	NA
Sit3g131890H	NA	NA	NA	NA
Sit3g131940H	OEL14506.1/0/putative pectinesterase/pectinesterase inhibitor 41 [Dichanthelium oligosanthes]	zma:103635516/0.0/pectinesterase; K01051 pectinesterase [EC:3.1.1.11]	PS51257/5.0/Prokaryotic membrane lipoprotein lipid attachment site profile.	biological_process:GO:0045490//pectin catabolic process;GO:0042545//cell wall modification;cellular_component:GO:0005618//cell wall;molecular_function:GO:0045330//aspartyl esterase activity;GO:0004857//enzyme inhibitor activity;GO:0030599//pectinesterase activity;
Sit3g131970H	KQK96701.1/5.66778e-32/hypothetical protein SETIT_011892mg [Setaria italica]	NA	NA	NA
Sit3g131990H	PAN20030.1/1.98042e-71/hypothetical protein PAHAL_C03343 [Panicum hallii]	sita:101757601/1e-21/E3 ubiquitin-protein ligase EL5; K16286 E3 ubiquitin-protein ligase EL5 [EC:2.3.2.27]	PF13639/1.4E-12/Ring finger domain	cellular_component:GO:0016021//integral component of membrane;
Sit3g132000H	NA	NA	NA	NA
Sit3g132260H	XP_004980296.1/3.22776e-13/PREDICTED: transcription initiation factor TFIID subunit 10-like [Setaria italica]	NA	NA	NA
Sit3g132380H	XP_012701971.1/5.33023e-29/PREDICTED: metal tolerance protein 7 isoform X3 [Setaria italica]	NA	NA	NA
Sit3g135450H	KQK88914.1/5.9116e-12/hypothetical protein SETIT_038338mg [Setaria italica]	NA	NA	NA
Sit3g135460H	NA	NA	NA	NA
Sit3g138050H	NA	NA	NA	NA
Sit3g138310H	OEL22361.1/4.49859e-57/hypothetical protein BAE44_0016620 [Dichanthelium oligosanthes]	NA	NA	NA
Sit3g142830H	NA	NA	NA	NA
Sit3g143970H	NA	NA	NA	NA
Sit3g147780H	OEL38153.1/1.2147e-13/hypothetical protein BAE44_0000828 [Dichanthelium oligosanthes]	NA	PF07893/1.2E-12/Protein of unknown function (DUF1668)	NA
Sit3g147860H	EAZ18714.1/0/hypothetical protein OsJ_34235 [Oryza sativa Japonica Group]	bdi:100829387/7e-164/disease resistance protein RPP13; K13457 disease resistance protein RPM1	PF00931/3.6E-62/NB-ARC domain	molecular_function:GO:0043531//ADP binding;
Sit3g147870H	XP_004979729.1/5.49164e-14/PREDICTED: putative disease resistance RPP13-like protein 3 [Setaria italica]	ini:109181458/2e-10/disease resistance protein RPM1-like; K13457 disease resistance protein RPM1	NA	NA
Sit3g147880H	NA	NA	NA	NA
Sit3g147890H	BAK07911.1/6.20857e-71/predicted protein [Hordeum vulgare subsp. vulgare]	osa:4340191/6e-46/disease resistance protein RPM1; K13457 disease resistance protein RPM1	PF00931/9.8E-12/NB-ARC domain	biological_process:GO:0007165//signal transduction;GO:0006952//defense response;cellular_component:GO:0005886//plasma membrane;molecular_function:GO:0043531//ADP binding;
Sit3g147910H	BAK07911.1/5.32717e-71/predicted protein [Hordeum vulgare subsp. vulgare]	osa:4340191/2e-47/disease resistance protein RPM1; K13457 disease resistance protein RPM1	PF00931/1.3E-12/NB-ARC domain	biological_process:GO:0007165//signal transduction;GO:0006952//defense response;cellular_component:GO:0005886//plasma membrane;molecular_function:GO:0043531//ADP binding;
Sit3g147920H	NA	NA	NA	NA
Sit3g147930H	XP_020148260.1/9.21036e-14/disease resistance protein RPM1-like [Aegilops tauschii subsp. tauschii]	zju:107416091/8e-09/disease resistance protein RPM1-like; K13457 disease resistance protein RPM1	NA	NA
Sit3g147940H	EAZ18714.1/0/hypothetical protein OsJ_34235 [Oryza sativa Japonica Group]	bdi:100829387/1e-163/disease resistance protein RPP13; K13457 disease resistance protein RPM1	PF00931/3.6E-62/NB-ARC domain	molecular_function:GO:0043531//ADP binding;
Sit3g148250H	NA	NA	NA	NA
Sit3g148590H	XP_020195302.1/1.75763e-40/uncharacterized protein LOC109781123 [Aegilops tauschii subsp. tauschii]	osa:4332748/5e-33/uncharacterized protein LOC4332748; K04688 ribosomal protein S6 kinase beta [EC:2.7.11.1]	NA	NA
Sit3g149080H	NA	NA	NA	NA
Sit3g149100H	NA	NA	NA	NA
Sit3g149720H	NA	NA	NA	NA
Sit3g150010H	NA	NA	NA	NA
Sit3g150150H	NA	NA	NA	NA
Sit3g150840H	XP_021302087.1/5.787e-36/uncharacterized protein LOC8070145 isoform X2 [Sorghum bicolor] &gt;KXG23967.1 hypothetical protein SORBI_3008G165200 [Sorghum bicolor] &gt;KXG23968.1 hypothetical protein SORBI_3008G165200 [Sorghum bicolor]	NA	PF12937/6.3E-7/F-box-like	NA
Sit3g150970H	NA	NA	NA	NA
Sit3g151080H	OEL36293.1/4.16899e-14/hypothetical protein BAE44_0002688 [Dichanthelium oligosanthes]	NA	NA	NA
Sit3g151300H	PAN21949.1/3.07191e-110/hypothetical protein PAHAL_C04796 [Panicum hallii]	ats:109743050/2e-23/LOC109743050; BTB/POZ and MATH domain-containing protein 3-like; K10523 speckle-type POZ protein	PS50144/14.996/MATH/TRAF domain profile.	NA
Sit3g151370H	NA	NA	NA	NA
Sit3g152350H	XP_002443622.1/2.32511e-59/thaumatin-like protein [Sorghum bicolor] &gt;EES17460.1 hypothetical protein SORBI_3008G183300 [Sorghum bicolor]	ats:109742401/4e-21/LOC109742401; G-type lectin S-receptor-like serine/threonine-protein kinase SD2-5 isoform X1; K04733 interleukin-1 receptor-associated kinase 4 [EC:2.7.11.1]	PR00347/3.0E-31/Pathogenesis-related protein signature	cellular_component:GO:0005576//extracellular region;
Sit3g152360H	ABA34037.1/2.28805e-75/pathogenesis-related protein 5 [Zea mays subsp. parviglumis] &gt;ABA34038.1 pathogenesis-related protein 5 [Zea mays subsp. parviglumis] &gt;ABA34040.1 pathogenesis-related protein 5 [Zea mays subsp. parviglumis] &gt;ABA34042.1 pathogenesis-related protein 5 [Zea mays subsp. parviglumis] &gt;ADK11106.1 pathogenesis-related protein 5 [Zea mays]	ats:109742393/1e-30/LOC109742393; G-type lectin S-receptor-like serine/threonine-protein kinase At1g34300; K04733 interleukin-1 receptor-associated kinase 4 [EC:2.7.11.1]	PS51367/29.982/Thaumatin family profile.	NA
Sit4g154020H	NA	NA	NA	NA
Sit4g154060H	NA	NA	NA	NA
Sit4g154430H	KQL09121.1/2.08994e-53/hypothetical protein SETIT_006654mg [Setaria italica]	sita:101754466/2e-53/probable aminotransferase ACS12; K14270 aminotransferase	PF00155/7.9E-8/Aminotransferase class I and II	NA
Sit4g154750H	KQL09057.1/7.87174e-106/hypothetical protein SETIT_007850mg [Setaria italica]	NA	NA	NA
Sit4g155830H	NA	NA	NA	NA
Sit4g156540H	NA	NA	NA	NA
Sit4g156720H	XP_004966640.1/2.32157e-61/PREDICTED: uncharacterized protein LOC101765273 [Setaria italica] &gt;KQL09288.1 hypothetical protein SETIT_007352mg [Setaria italica]	NA	NA	cellular_component:GO:0016021//integral component of membrane;
Sit4g157010H	OEL28069.1/3.22932e-13/hypothetical protein BAE44_0010913 [Dichanthelium oligosanthes]	NA	NA	NA
Sit4g157940H	NA	NA	NA	NA
Sit4g158350H	NA	NA	NA	NA
Sit4g158580H	PAN25461.1/3.48835e-114/hypothetical protein PAHAL_F02352 [Panicum hallii]	zma:100501775/1e-86/deSI-like protein At4g17486; K22763 deubiquitinase DESI2 [EC:3.4.19.12]	PF05903/1.8E-32/PPPDE putative peptidase domain	NA
Sit4g159210H	XP_014660472.1/2.07437e-133/PREDICTED: probable calcium-binding protein CML30 [Setaria italica]	obr:102718558/7e-79/probable calcium-binding protein CML30; K02183 calmodulin	PS50222/9.409/EF-hand calcium-binding domain profile.	molecular_function:GO:0005509//calcium ion binding;
Sit4g159440H	NA	NA	NA	NA
Sit4g159700H	PAN25627.1/0/hypothetical protein PAHAL_E02887 [Panicum hallii]	zma:107282093/6e-174/uncharacterized protein LOC107282093; K00588 caffeoyl-CoA O-methyltransferase [EC:2.1.1.104]	PS51682/74.741/SAM-dependent O-methyltransferase class I-type profile.	NA
Sit4g159710H	NA	NA	NA	NA
Sit4g159730H	OEL23354.1/0/hypothetical protein BAE44_0015629, partial [Dichanthelium oligosanthes]	NA	PF13359/5.2E-10/DDE superfamily endonuclease	NA
Sit4g159750H	PAN25629.1/1.0199e-148/hypothetical protein PAHAL_E02889 [Panicum hallii] &gt;PAN25631.1 hypothetical protein PAHAL_E02889 [Panicum hallii]	pavi:110761908/1e-20/uncharacterized protein LOC110761908; K04733 interleukin-1 receptor-associated kinase 4 [EC:2.7.11.1]	PS50888/10.061/Myc-type, basic helix-loop-helix (bHLH) domain profile.	molecular_function:GO:0046983//protein dimerization activity;
Sit4g161010H	ACN33629.1/2.78869e-25/unknown [Zea mays] &gt;ONM15749.1 Dolichyl-diphosphooligosaccharide--protein glycosyltransferase 67 kDasubunit [Zea mays]	pavi:110767639/8e-26/dolichyl-diphosphooligosaccharide--protein glycosyltransferase subunit 1B; K12666 oligosaccharyltransferase complex subunit alpha (ribophorin I)	PF04597/3.5E-7/Ribophorin I	biological_process:GO:0006486//protein glycosylation;cellular_component:GO:0005774//vacuolar membrane;GO:0009505//plant-type cell wall;GO:0016021//integral component of membrane;GO:0005789//endoplasmic reticulum membrane;GO:0005886//plasma membrane;molecular_function:GO:0004579//dolichyl-diphosphooligosaccharide-protein glycotransferase activity;
Sit4g162300H	XP_012700883.1/5.20517e-75/PREDICTED: protein phosphatase 1 regulatory subunit 3F-like [Setaria italica]	NA	NA	NA
Sit4g162580H	XP_006660118.1/3.19847e-168/PREDICTED: uncharacterized protein LOC102713487 [Oryza brachyantha]	NA	PF13968/9.4E-18/Domain of unknown function (DUF4220)	NA
Sit4g163140H	KQL15672.1/4.07216e-22/hypothetical protein SETIT_024046mg, partial [Setaria italica]	NA	NA	NA
Sit4g165110H	NA	NA	NA	NA
Sit4g165290H	XP_004985595.1/1.28209e-32/PREDICTED: DNA topoisomerase 3-alpha [Setaria italica]	sita:101752849/2e-33/DNA topoisomerase 3-alpha; K03165 DNA topoisomerase III [EC:5.99.1.2]	NA	NA
Sit4g165690H	NA	NA	NA	NA
Sit4g165770H	KQL05553.1/1.53286e-19/hypothetical protein SETIT_005638mg [Setaria italica]	NA	NA	NA
Sit4g168480H	NA	NA	NA	NA
Sit4g168670H	NA	NA	NA	NA
Sit4g169950H	NA	NA	NA	NA
Sit4g169960H	NA	NA	NA	NA
Sit4g170950H	NA	NA	NA	NA
Sit4g172330H	NA	NA	NA	NA
Sit4g174720H	NA	NA	NA	NA
Sit4g176330H	NA	NA	NA	NA
Sit4g177030H	NA	NA	NA	NA
Sit4g178570H	NA	NA	NA	NA
Sit4g182390H	XP_004962242.1/2.59713e-46/PREDICTED: serine/threonine-protein kinase-like protein At3g51990 [Setaria italica] &gt;KQL15680.1 hypothetical protein SETIT_021505mg [Setaria italica]	peq:110029534/2e-26/serine/threonine-protein kinase-like protein At3g51990; K04733 interleukin-1 receptor-associated kinase 4 [EC:2.7.11.1]	NA	molecular_function:GO:0005524//ATP binding;GO:0004672//protein kinase activity;
Sit4g182580H	NA	NA	NA	NA
Sit4g182690H	XP_004965874.1/1.60807e-120/PREDICTED: G-type lectin S-receptor-like serine/threonine-protein kinase RLK1 [Setaria italica] &gt;KQL11391.1 hypothetical protein SETIT_005852mg [Setaria italica]	ats:109742566/7e-58/LOC109742566; G-type lectin S-receptor-like serine/threonine-protein kinase LECRK2; K04733 interleukin-1 receptor-associated kinase 4 [EC:2.7.11.1]	NA	cellular_component:GO:0016021//integral component of membrane;molecular_function:GO:0004674//protein serine/threonine kinase activity;GO:0005524//ATP binding;
Sit4g182700H	KQL11393.1/1.64537e-125/hypothetical protein SETIT_008722mg [Setaria italica]	ats:109742566/1e-77/LOC109742566; G-type lectin S-receptor-like serine/threonine-protein kinase LECRK2; K04733 interleukin-1 receptor-associated kinase 4 [EC:2.7.11.1]	PS50927/10.433/Bulb-type lectin domain profile.	NA
Sit4g183790H	XP_008673723.1/1.32594e-38/uncharacterized protein LOC103649790 isoform X2 [Zea mays]	NA	NA	NA
Sit4g184680H	XP_012698890.1/4.24228e-64/PREDICTED: ceramide kinase isoform X2 [Setaria italica] &gt;XP_012698892.1 PREDICTED: ceramide kinase isoform X2 [Setaria italica]	sita:101782592/4e-64/ceramide kinase isoform X1; K04715 ceramide kinase [EC:2.7.1.138]	NA	NA
Sit4g184860H	XP_004982817.1/2.51211e-47/PREDICTED: uncharacterized protein LOC101776194 [Setaria italica]	fve:105351216/2e-11/histone H3.3-like; K11253 histone H3	PF00125/6.0E-7/Core histone H2A/H2B/H3/H4	cellular_component:GO:0016021//integral component of membrane;
Sit4g184870H	NA	NA	NA	NA
Sit4g188030H	NA	NA	NA	NA
Sit4g188090H	OEL23366.1/1.2074e-52/hypothetical protein BAE44_0015616 [Dichanthelium oligosanthes]	NA	NA	NA
Sit5g192130H	NA	NA	NA	NA
Sit5g192360H	XP_002454890.1/0/bark storage protein A [Sorghum bicolor] &gt;EES00010.1 hypothetical protein SORBI_3003G007800 [Sorghum bicolor]	pxb:103958384/4e-08/uncharacterized protein LOC103958384; K07870 mitochondrial Rho GTPase 1 [EC:3.6.5.-]	PF01048/1.5E-41/Phosphorylase superfamily	biological_process:GO:0009116//nucleoside metabolic process;cellular_component:GO:0016021//integral component of membrane;molecular_function:GO:0003824//catalytic activity;
Sit5g193280H	NA	NA	NA	NA
Sit5g193290H	NA	NA	NA	NA
Sit5g194230H	NA	NA	NA	NA
Sit5g196770H	NA	NA	NA	NA
Sit5g196780H	NA	NA	NA	NA
Sit5g196790H	KQL25447.1/8.42009e-12/hypothetical protein SETIT_031917mg, partial [Setaria italica]	sita:101768612/2e-12/pentatricopeptide repeat-containing protein At4g01400, mitochondrial; K20291 conserved oligomeric Golgi complex subunit 4	NA	NA
Sit5g196800H	XP_004957457.1/5.85056e-13/PREDICTED: pentatricopeptide repeat-containing protein At4g01400, mitochondrial-like [Setaria italica]	sita:101768612/1e-13/pentatricopeptide repeat-containing protein At4g01400, mitochondrial; K20291 conserved oligomeric Golgi complex subunit 4	NA	NA
Sit5g199230H	NA	NA	NA	NA
Sit5g200300H	NA	NA	NA	NA
Sit5g200420H	KQL04193.1/4.22291e-120/hypothetical protein SETIT_003987mg, partial [Setaria italica]	sita:101770713/5e-63/E3 ubiquitin-protein ligase SINA-like 10; K04506 E3 ubiquitin-protein ligase SIAH1 [EC:2.3.2.27]	PS51081/9.714/Zinc finger SIAH-type profile.	NA
Sit5g200980H	NP_001142634.1/9.49311e-41/uncharacterized protein LOC100274910 isoform 1 [Zea mays] &gt;ACG25647.1 hypothetical protein [Zea mays]	NA	PF15699/5.0E-7/NPR1 interacting	biological_process:GO:0010112//regulation of systemic acquired resistance;GO:0042742//defense response to bacterium;cellular_component:GO:0005634//nucleus;
Sit5g201420H	NA	NA	NA	NA
Sit5g201440H	XP_004968019.1/1.11518e-117/PREDICTED: probable serine/threonine-protein kinase At1g18390 isoform X7 [Setaria italica] &gt;KQL04292.1 hypothetical protein SETIT_000609mg [Setaria italica]	peq:110032556/5e-20/LOW QUALITY PROTEIN: LEAF RUST 10 DISEASE-RESISTANCE LOCUS RECEPTOR-LIKE PROTEIN KINASE-like 1.2; K04733 interleukin-1 receptor-associated kinase 4 [EC:2.7.11.1]	PF14380/9.5E-11/Wall-associated receptor kinase C-terminal	cellular_component:GO:0016021//integral component of membrane;molecular_function:GO:0004674//protein serine/threonine kinase activity;GO:0005524//ATP binding;GO:0030247//polysaccharide binding;
Sit5g201450H	KQL04294.1/4.34295e-117/hypothetical protein SETIT_004395mg [Setaria italica]	ats:109776616/5e-23/LOC109776616; LEAF RUST 10 DISEASE-RESISTANCE LOCUS RECEPTOR-LIKE PROTEIN KINASE-like 2.4; K04733 interleukin-1 receptor-associated kinase 4 [EC:2.7.11.1]	PF13947/1.1E-8/Wall-associated receptor kinase galacturonan-binding	NA
Sit5g201460H	XP_012701766.1/9.63136e-119/PREDICTED: probable serine/threonine-protein kinase At1g18390 isoform X3 [Setaria italica]	ats:109776616/2e-30/LOC109776616; LEAF RUST 10 DISEASE-RESISTANCE LOCUS RECEPTOR-LIKE PROTEIN KINASE-like 2.4; K04733 interleukin-1 receptor-associated kinase 4 [EC:2.7.11.1]	PF13947/2.1E-7/Wall-associated receptor kinase galacturonan-binding	NA
Sit5g201470H	NA	NA	NA	NA
Sit5g201500H	OEL34772.1/0/Rust resistance kinase Lr10 [Dichanthelium oligosanthes]	ats:109776616/0.0/LOC109776616; LEAF RUST 10 DISEASE-RESISTANCE LOCUS RECEPTOR-LIKE PROTEIN KINASE-like 2.4; K04733 interleukin-1 receptor-associated kinase 4 [EC:2.7.11.1]	PF00069/4.4E-47/Protein kinase domain	NA
Sit5g202130H	KQL04381.1/5.04355e-91/hypothetical protein SETIT_004310mg [Setaria italica]	NA	PF12442/4.8E-22/Protein of unknown function (DUF3681)	cellular_component:GO:0016021//integral component of membrane;
Sit5g202150H	KQL04381.1/1.01319e-11/hypothetical protein SETIT_004310mg [Setaria italica]	NA	PF12442/5.1E-7/Protein of unknown function (DUF3681)	NA
Sit5g202480H	NA	NA	NA	NA
Sit5g202490H	NA	NA	NA	NA
Sit5g202540H	XP_004968227.1/5.31707e-19/PREDICTED: putative pentatricopeptide repeat-containing protein At3g15200 [Setaria italica]	NA	NA	biological_process:GO:0009451//RNA modification;cellular_component:GO:0043231//intracellular membrane-bounded organelle;GO:0022626//cytosolic ribosome;molecular_function:GO:0003723//RNA binding;GO:0004519//endonuclease activity;
Sit5g202550H	NA	NA	NA	NA
Sit5g202880H	OEL12726.1/1.41473e-134/hypothetical protein BAE44_0026254 [Dichanthelium oligosanthes]	NA	PF05056/3.4E-46/Protein of unknown function (DUF674)	NA
Sit5g202930H	KQL04464.1/2.57214e-43/hypothetical protein SETIT_004155mg [Setaria italica]	NA	PF05056/9.0E-6/Protein of unknown function (DUF674)	NA
Sit5g202940H	PAN32313.1/1.14681e-23/hypothetical protein PAHAL_E04013 [Panicum hallii]	NA	NA	NA
Sit5g202950H	NA	NA	NA	NA
Sit5g202960H	PAN32314.1/1.39823e-105/hypothetical protein PAHAL_E04014 [Panicum hallii]	mtr:MTR_7g058700/3e-08/tyrosine/DOPA decarboxylase; K01593 aromatic-L-amino-acid/L-tryptophan decarboxylase [EC:4.1.1.28 4.1.1.105]	PF05056/5.5E-20/Protein of unknown function (DUF674)	NA
Sit5g202970H	OEL12731.1/2.11304e-94/hypothetical protein BAE44_0026250 [Dichanthelium oligosanthes]	NA	PF05056/3.2E-15/Protein of unknown function (DUF674)	NA
Sit5g202980H	PAN32315.1/6.04561e-126/hypothetical protein PAHAL_E04015 [Panicum hallii]	mtr:MTR_7g058700/1e-13/tyrosine/DOPA decarboxylase; K01593 aromatic-L-amino-acid/L-tryptophan decarboxylase [EC:4.1.1.28 4.1.1.105]	PF05056/7.6E-48/Protein of unknown function (DUF674)	NA
Sit5g202990H	XP_002455179.1/9.87911e-34/uncharacterized protein LOC8059130 [Sorghum bicolor] &gt;EES00299.1 hypothetical protein SORBI_3003G065800 [Sorghum bicolor]	NA	PF05056/2.4E-13/Protein of unknown function (DUF674)	NA
Sit5g203000H	OEL12733.1/1.48179e-113/hypothetical protein BAE44_0026248, partial [Dichanthelium oligosanthes]	mtr:MTR_7g058700/2e-13/tyrosine/DOPA decarboxylase; K01593 aromatic-L-amino-acid/L-tryptophan decarboxylase [EC:4.1.1.28 4.1.1.105]	PF05056/5.2E-19/Protein of unknown function (DUF674)	NA
Sit5g203010H	NA	NA	NA	NA
Sit5g203020H	PAN32316.1/1.01953e-21/hypothetical protein PAHAL_E04016 [Panicum hallii]	NA	PF05056/4.6E-8/Protein of unknown function (DUF674)	NA
Sit5g203030H	PAN32316.1/1.01569e-41/hypothetical protein PAHAL_E04016 [Panicum hallii]	mtr:MTR_7g058700/1e-08/tyrosine/DOPA decarboxylase; K01593 aromatic-L-amino-acid/L-tryptophan decarboxylase [EC:4.1.1.28 4.1.1.105]	PF05056/8.9E-20/Protein of unknown function (DUF674)	NA
Sit5g203240H	NA	NA	NA	NA
Sit5g203260H	XP_004964386.1/4.087e-13/PREDICTED: probable transcriptional regulator SLK3 [Setaria italica] &gt;KQL09064.1 hypothetical protein SETIT_005892mg [Setaria italica]	NA	NA	NA
Sit5g203270H	XP_002451128.1/9.75901e-150/uncharacterized protein LOC8068295 [Sorghum bicolor] &gt;EES10116.1 hypothetical protein SORBI_3005G188400 [Sorghum bicolor]	NA	NA	NA
Sit5g203280H	XP_020154384.1/0/uncharacterized protein LOC109739741 isoform X1 [Aegilops tauschii subsp. tauschii] &gt;XP_020154385.1 uncharacterized protein LOC109739741 isoform X1 [Aegilops tauschii subsp. tauschii] &gt;XP_020154386.1 uncharacterized protein LOC109739741 isoform X1 [Aegilops tauschii subsp. tauschii] &gt;EMT01694.1 Ubiquitin carboxyl-terminal hydrolase 2 [Aegilops tauschii]	bdi:100839956/2e-31/ubiquitin carboxyl-terminal hydrolase 2; K11844 ubiquitin carboxyl-terminal hydrolase 16/45 [EC:3.4.19.12]	PF13968/9.1E-76/Domain of unknown function (DUF4220)	biological_process:GO:0016579//protein deubiquitination;cellular_component:GO:0016021//integral component of membrane;molecular_function:GO:0036459//thiol-dependent ubiquitinyl hydrolase activity;
Sit5g203290H	EMS67864.1/0/hypothetical protein TRIUR3_15393 [Triticum urartu]	NA	PF04578/5.0E-18/Protein of unknown function, DUF594	NA
Sit5g203300H	NA	NA	NA	NA
Sit5g203690H	NA	NA	NA	NA
Sit5g208000H	NA	NA	NA	NA
Sit5g208570H	OEL20580.1/0/Caffeoylshikimate esterase [Dichanthelium oligosanthes]	mus:103978253/6e-173/caffeoylshikimate esterase-like; K01054 acylglycerol lipase [EC:3.1.1.23]	PR00111/1.3E-6/Alpha/beta hydrolase fold signature	biological_process:GO:0006629//lipid metabolic process;cellular_component:GO:0016020//membrane;molecular_function:GO:0016787//hydrolase activity;GO:0016298//lipase activity;
Sit5g208870H	NA	NA	NA	NA
Sit5g209040H	NA	NA	NA	NA
Sit5g211180H	NA	NA	NA	NA
Sit5g212560H	KXG28030.1/3.22464e-15/hypothetical protein SORBI_3005G077600 [Sorghum bicolor]	NA	PF03478/5.6E-5/Protein of unknown function (DUF295)	NA
Sit5g213890H	NA	NA	NA	NA
Sit5g214880H	EMT32558.1/6.01631e-19/hypothetical protein F775_01673 [Aegilops tauschii]	NA	NA	NA
Sit5g214950H	NA	NA	NA	NA
Sit5g215310H	OEL29364.1/2.94405e-24/hypothetical protein BAE44_0009616 [Dichanthelium oligosanthes]	NA	PF05641/2.8E-7/Agenet domain	NA
Sit5g215360H	NA	NA	NA	NA
Sit5g215370H	KQK03208.1/9.67466e-31/hypothetical protein BRADI_2g06306 [Brachypodium distachyon]	NA	PF08268/6.7E-7/F-box associated domain	NA
Sit5g215390H	NA	NA	NA	NA
Sit5g215400H	NA	NA	NA	NA
Sit5g215410H	XP_020146520.1/4.12576e-42/SKP1-like protein 1B isoform X2 [Aegilops tauschii subsp. tauschii]	ats:109731752/8e-43/LOC109731752; SKP1-like protein 1B isoform X1; K03094 S-phase kinase-associated protein 1	PF03931/7.2E-15/Skp1 family, tetramerisation domain	biological_process:GO:0006511//ubiquitin-dependent protein catabolic process;
Sit5g215420H	NA	NA	NA	NA
Sit5g215430H	NA	NA	NA	NA
Sit5g215450H	XP_004953041.2/3.9774e-08/PREDICTED: probable protein phosphatase 2C 21 [Setaria italica]	NA	NA	NA
Sit5g215460H	KQK03208.1/6.42853e-32/hypothetical protein BRADI_2g06306 [Brachypodium distachyon]	NA	PF08268/2.8E-6/F-box associated domain	NA
Sit5g215470H	NA	NA	NA	NA
Sit5g215480H	NA	NA	NA	NA
Sit5g215970H	XP_002446996.1/2.53573e-34/probable L-type lectin-domain containing receptor kinase S.5 [Sorghum bicolor] &gt;EES11324.1 hypothetical protein SORBI_3006G192900 [Sorghum bicolor]	hbr:110663845/3e-18/probable L-type lectin-domain containing receptor kinase S.5; K04733 interleukin-1 receptor-associated kinase 4 [EC:2.7.11.1]	NA	cellular_component:GO:0016021//integral component of membrane;molecular_function:GO:0030246//carbohydrate binding;GO:0005524//ATP binding;GO:0004672//protein kinase activity;
Sit5g216240H	XP_004981578.1/1.48646e-41/PREDICTED: uncharacterized protein LOC101756602 [Setaria italica] &gt;KQK86869.1 hypothetical protein SETIT_034097mg [Setaria italica]	NA	NA	NA
Sit5g217280H	XP_004971534.1/3.93288e-17/PREDICTED: uncharacterized PE-PGRS family protein PE_PGRS10-like [Setaria italica]	NA	NA	NA
Sit5g218360H	XP_008675438.1/1.1865e-116/uncharacterized protein LOC103651560 [Zea mays] &gt;ONM40999.1 hypothetical protein ZEAMMB73_Zm00001d044374 [Zea mays]	NA	NA	NA
Sit5g220180H	PAN29708.1/0/hypothetical protein PAHAL_D01830 [Panicum hallii]	atr:18430121/3e-55/acyl transferase 5; K20240 spermidine dicoumaroyl transferase [EC:2.3.1.249]	PF02458/1.0E-33/Transferase family	molecular_function:GO:0016747//transferase activity, transferring acyl groups other than amino-acyl groups;
Sit5g225360H	NA	NA	NA	NA
Sit5g226430H	OEL32660.1/7.4083e-70/hypothetical protein BAE44_0006321, partial [Dichanthelium oligosanthes]	NA	NA	cellular_component:GO:0016021//integral component of membrane;
Sit5g227350H	NA	NA	NA	NA
Sit5g232940H	NA	NA	NA	NA
Sit5g236340H	OEL18314.1/0/Zinc finger protein WIP5 [Dichanthelium oligosanthes]	ccaj:109795762/3e-21/protein indeterminate-domain 2-like; K22410 PR domain zinc finger protein 16	PS50157/10.201/Zinc finger C2H2 type domain profile.	molecular_function:GO:0003676//nucleic acid binding;
Sit5g237820H	PAN27225.1/3.15523e-68/hypothetical protein PAHAL_E00715 [Panicum hallii]	aof:109841722/5e-30/amino acid permease 4-like; K14209 solute carrier family 36 (proton-coupled amino acid transporter)	PF01490/6.5E-18/Transmembrane amino acid transporter protein	cellular_component:GO:0016021//integral component of membrane;
Sit5g243970H	XP_002459156.1/6.55504e-115/VAMP-like protein YKT61 [Sorghum bicolor] &gt;EES04276.1 hypothetical protein SORBI_3003G438200 [Sorghum bicolor] &gt;KXG34186.2 hypothetical protein SORBI_3003G438200 [Sorghum bicolor]	sbi:8077413/1e-115/VAMP-like protein YKT61; K08516 synaptobrevin homolog YKT6	PF00957/2.4E-14/Synaptobrevin	biological_process:GO:0006906//vesicle fusion;GO:0016192//vesicle-mediated transport;GO:0006887//exocytosis;cellular_component:GO:0031201//SNARE complex;GO:0016021//integral component of membrane;molecular_function:GO:0000149//SNARE binding;GO:0005484//SNAP receptor activity;
Sit6g246170H	NA	NA	NA	NA
Sit6g246520H	NA	NA	NA	NA
Sit6g246530H	NA	NA	NA	NA
Sit6g246550H	KQL00322.1/2.95602e-16/hypothetical protein SETIT_014700mg [Setaria italica]	pmum:103321456/8e-13/paired amphipathic helix protein Sin3-like 4 isoform X2; K11644 paired amphipathic helix protein Sin3a	PS51477/12.427/PAH domain profile.	biological_process:GO:0006355//regulation of transcription, DNA-templated;cellular_component:GO:0005634//nucleus;
Sit6g246680H	EES06136.2/5.76436e-21/hypothetical protein SORBI_3004G010050 [Sorghum bicolor]	NA	NA	NA
Sit6g246690H	XP_004972538.1/8.18749e-93/PREDICTED: uncharacterized protein LOC101765057 [Setaria italica]	NA	NA	NA
Sit6g246720H	PAN34173.1/6.57416e-60/hypothetical protein PAHAL_F01374 [Panicum hallii]	NA	PS50808/9.06/Zinc finger BED-type profile.	NA
Sit6g246730H	PAN34173.1/1.00469e-42/hypothetical protein PAHAL_F01374 [Panicum hallii]	NA	PF02892/1.2E-5/BED zinc finger	NA
Sit6g246740H	KQL09726.1/1.81521e-54/hypothetical protein SETIT_008964mg [Setaria italica]	sita:101778386/7e-55/probable sugar phosphate/phosphate translocator At1g06470; K15280 solute carrier family 35, member C2	NA	cellular_component:GO:0016021//integral component of membrane;
Sit6g246760H	XP_004972537.1/9.10264e-103/PREDICTED: putative disease resistance RPP13-like protein 1 [Setaria italica]	NA	NA	biological_process:GO:0007165//signal transduction;GO:0006952//defense response;cellular_component:GO:0016021//integral component of membrane;GO:0005886//plasma membrane;molecular_function:GO:0043531//ADP binding;
Sit6g246780H	XP_006659224.1/5.66996e-97/PREDICTED: reticulon-like protein B23 [Oryza brachyantha]	ccaj:109791368/1e-06/3beta-hydroxysteroid- dehydrogenase/decarboxylase; K07748 sterol-4alpha-carboxylate 3-dehydrogenase (decarboxylating) [EC:1.1.1.170]	PF02453/3.9E-13/Reticulon	cellular_component:GO:0016021//integral component of membrane;
Sit6g246790H	OEL14457.1/1.22071e-157/hypothetical protein BAE44_0024525 [Dichanthelium oligosanthes]	ats:109771289/5e-09/LOC109771289; histone H2A, sperm-like; K11251 histone H2A	PF04578/3.5E-23/Protein of unknown function, DUF594	NA
Sit6g246800H	NA	NA	NA	NA
Sit6g246980H	KQL08341.1/1.10434e-17/hypothetical protein SETIT_004170mg, partial [Setaria italica]	NA	NA	NA
Sit6g246990H	OEL20110.1/9.17672e-53/hypothetical protein BAE44_0018870 [Dichanthelium oligosanthes]	sita:101776654/5e-46/ethylene-responsive transcription factor 11; K09286 EREBP-like factor	PF00847/2.0E-13/AP2 domain	biological_process:GO:0006351//transcription, DNA-templated;cellular_component:GO:0005634//nucleus;molecular_function:GO:0003677//DNA binding;GO:0003700//DNA binding transcription factor activity;
Sit6g247010H	KQL10271.1/2.74429e-11/hypothetical protein SETIT_008687mg [Setaria italica]	NA	NA	NA
Sit6g247070H	XP_012702192.1/3.52177e-179/PREDICTED: uncharacterized protein LOC101767909 [Setaria italica]	NA	NA	NA
Sit6g248280H	NA	NA	NA	NA
Sit6g248290H	BAT04193.1/1.21007e-51/Os08g0193200 [Oryza sativa Japonica Group]	ats:109760077/4e-15/LOC109760077; U-box domain-containing protein 4-like; K08332 vacuolar protein 8	PF12937/8.0E-6/F-box-like	NA
Sit6g248350H	NA	NA	NA	NA
Sit6g248360H	NA	NA	NA	NA
Sit6g248550H	OEL15688.1/3.81258e-29/Disease resistance protein RGA2 [Dichanthelium oligosanthes]	NA	NA	NA
Sit6g248920H	NA	NA	NA	NA
Sit6g255090H	NA	NA	NA	NA
Sit6g256500H	NA	NA	NA	NA
Sit6g258470H	NA	NA	NA	NA
Sit6g258530H	NA	NA	PR01217/5.4E-10/Proline rich extensin signature	NA
Sit6g260520H	NA	NA	NA	NA
Sit6g260530H	OEL31791.1/1.20873e-42/Basic 7S globulin 2 [Dichanthelium oligosanthes]	NA	PF14541/2.7E-7/Xylanase inhibitor C-terminal	biological_process:GO:0045493//xylan catabolic process;GO:0006508//proteolysis;GO:0030163//protein catabolic process;molecular_function:GO:0016798//hydrolase activity, acting on glycosyl bonds;GO:0004190//aspartic-type endopeptidase activity;
Sit6g263360H	NA	NA	NA	NA
Sit6g263970H	KQL24459.1/4.07977e-107/hypothetical protein SETIT_032514mg [Setaria italica]	NA	NA	NA
Sit6g264920H	NA	NA	NA	NA
Sit6g266200H	NA	NA	NA	NA
Sit6g266560H	NA	NA	NA	NA
Sit6g268260H	NA	NA	NA	NA
Sit6g268400H	NA	NA	NA	NA
Sit6g268550H	BAJ91399.1/7.66696e-105/predicted protein [Hordeum vulgare subsp. vulgare]	NA	PF05633/7.9E-59/Protein BYPASS1-related	NA
Sit6g269360H	AQK51909.1/0/Putative cytochrome P450 superfamily protein [Zea mays]	sbi:8083501/0.0/flavonoid 3'-monooxygenase; K20623 typhasterol/6-deoxotyphasterol 2alpha-hydroxylase	PF00067/6.7E-90/Cytochrome P450	NA
Sit6g270300H	NA	NA	NA	NA
Sit6g271370H	NA	NA	NA	NA
Sit6g272210H	XP_004973798.1/2.45345e-110/PREDICTED: nuclear transcription factor Y subunit C-1-like, partial [Setaria italica]	aof:109820806/7e-70/nuclear transcription factor Y subunit C-6-like; K08066 nuclear transcription factor Y, gamma	PF00808/2.2E-21/Histone-like transcription factor (CBF/NF-Y) and archaeal histone	cellular_component:GO:0005634//nucleus;GO:0005737//cytoplasm;molecular_function:GO:0046982//protein heterodimerization activity;
Sit6g272630H	KQK95035.1/1.59109e-67/hypothetical protein SETIT_025839mg [Setaria italica]	csat:104786477/1e-25/protein ALWAYS EARLY 3-like; K21773 protein lin-9	NA	biological_process:GO:0006351//transcription, DNA-templated;GO:0007049//cell cycle;cellular_component:GO:0017053//transcriptional repressor complex;
Sit6g272780H	NA	NA	NA	NA
Sit6g272940H	NA	NA	NA	NA
Sit6g273490H	NA	NA	NA	NA
Sit6g273900H	NA	NA	NA	NA
Sit6g273910H	NA	NA	NA	NA
Sit6g273920H	XP_020169475.1/1.25236e-14/BTB/POZ and MATH domain-containing protein 1-like [Aegilops tauschii subsp. tauschii]	ats:109755001/2e-15/LOC109755001; BTB/POZ and MATH domain-containing protein 1-like; K10523 speckle-type POZ protein	NA	NA
Sit6g274010H	NA	NA	NA	NA
Sit6g274180H	OEL16282.1/2.21684e-96/BTB/POZ and MATH domain-containing protein 2 [Dichanthelium oligosanthes]	sita:101753045/4e-156/BTB/POZ and MATH domain-containing protein 1-like; K10523 speckle-type POZ protein	PF00651/1.6E-22/BTB/POZ domain	NA
Sit6g274480H	XP_014756325.1/0/PREDICTED: putative disease resistance protein RGA3 [Brachypodium distachyon] &gt;KQJ95966.1 hypothetical protein BRADI_3g19967 [Brachypodium distachyon] &gt;KQJ95967.1 hypothetical protein BRADI_3g19967 [Brachypodium distachyon]	pper:18767022/4e-81/disease resistance protein RGA2; K15078 structure-specific endonuclease subunit SLX1 [EC:3.6.1.-]	PR00364/1.1E-14/Disease resistance protein signature	biological_process:GO:0007165//signal transduction;GO:0006952//defense response;cellular_component:GO:0005886//plasma membrane;molecular_function:GO:0043531//ADP binding;
Sit6g274490H	BAD31282.1/0/putative bacterial blight-resistance protein Xa1 [Oryza sativa Japonica Group] &gt;BAF23391.1 Os08g0296700 [Oryza sativa Japonica Group] &gt;BAT04785.1 Os08g0296700 [Oryza sativa Japonica Group]	gra:105772718/3e-89/disease resistance protein RGA2-like; K15078 structure-specific endonuclease subunit SLX1 [EC:3.6.1.-]	PR00364/4.7E-15/Disease resistance protein signature	NA
Sit6g274710H	NA	NA	NA	NA
Sit6g275580H	OEL38553.1/2.27373e-26/Kinesin-like protein KIFC3 [Dichanthelium oligosanthes]	zma:103650262/5e-22/LOW QUALITY PROTEIN: kinesin-like protein KIN-14R; K10406 kinesin family member C2/C3	NA	NA
Sit6g275660H	PAN36501.1/7.47206e-46/hypothetical protein PAHAL_F00521 [Panicum hallii]	NA	NA	NA
Sit6g275700H	NA	NA	NA	NA
Sit6g275710H	NA	NA	NA	NA
Sit6g275720H	BAT12645.1/6.5364e-21/Os11g0144600 [Oryza sativa Japonica Group]	NA	NA	NA
Sit6g275840H	XP_004974111.1/3.84476e-134/PREDICTED: uncharacterized protein LOC101773568 [Setaria italica] &gt;KQL02771.1 hypothetical protein SETIT_014376mg [Setaria italica]	NA	NA	NA
Sit7g279080H	NA	NA	PR01217/8.2E-9/Proline rich extensin signature	NA
Sit7g279970H	NA	NA	NA	NA
Sit7g282110H	NA	NA	NA	NA
Sit7g292750H	XP_020195750.1/6.64084e-09/extensin-like [Aegilops tauschii subsp. tauschii]	cqi:110684247/2e-17/repetitive proline-rich cell wall protein 1-like; K03006 DNA-directed RNA polymerase II subunit RPB1 [EC:2.7.7.6]	PR01217/7.8E-21/Proline rich extensin signature	NA
Sit7g293880H	NA	NA	NA	NA
Sit7g296050H	OEL30226.1/5.95311e-19/Protein PLANT CADMIUM RESISTANCE 3 [Dichanthelium oligosanthes]	NA	NA	biological_process:GO:0048235//pollen sperm cell differentiation;cellular_component:GO:0016021//integral component of membrane;
Sit7g296940H	XP_002448020.1/2.74104e-17/uncharacterized protein LOC8073566 [Sorghum bicolor] &gt;OQU81767.1 hypothetical protein SORBI_3006G116050 [Sorghum bicolor]	NA	NA	NA
Sit7g297890H	XP_020175782.1/4.52953e-09/protein FAR1-RELATED SEQUENCE 5-like [Aegilops tauschii subsp. tauschii]	NA	NA	NA
Sit7g298070H	NA	NA	NA	NA
Sit7g298720H	NA	NA	NA	NA
Sit7g301600H	XP_021319784.1/2.99057e-22/uncharacterized protein LOC8082881 [Sorghum bicolor] &gt;EES12554.1 hypothetical protein SORBI_3006G158000 [Sorghum bicolor]	NA	NA	NA
Sit7g302730H	PAN39423.1/3.41455e-144/hypothetical protein PAHAL_G01812 [Panicum hallii]	sbi:8083349/2e-110/ethylene-responsive transcription factor ERF105; K09286 EREBP-like factor	PS51032/23.933/AP2/ERF domain profile.	NA
Sit7g305590H	PAN39808.1/2.10857e-116/hypothetical protein PAHAL_G02102 [Panicum hallii]	NA	PF05340/5.3E-5/Protein of unknown function (DUF740)	NA
Sit7g306580H	KQK98767.1/2.18159e-35/hypothetical protein SETIT_012049mg, partial [Setaria italica]	NA	NA	NA
Sit7g306970H	NA	NA	NA	NA
Sit7g307780H	XP_010932577.1/1.17484e-18/PREDICTED: uncharacterized protein LOC105053193 [Elaeis guineensis]	NA	NA	biological_process:GO:0006886//intracellular protein transport;cellular_component:GO:0005783//endoplasmic reticulum;GO:0016021//integral component of membrane;
Sit7g308220H	BAA25068.1/1.15018e-42/XA1 [Oryza sativa Indica Group] &gt;BAR88394.1 NB-LRR type resistance protein for bacteria [Oryza sativa Indica Group]	ats:109751704/1e-09/uncharacterized protein LOC109751704; K04733 interleukin-1 receptor-associated kinase 4 [EC:2.7.11.1]	NA	biological_process:GO:0007165//signal transduction;GO:0006952//defense response;cellular_component:GO:0005886//plasma membrane;molecular_function:GO:0043531//ADP binding;GO:0003677//DNA binding;
Sit7g308240H	KQK98992.1/1.63991e-66/hypothetical protein SETIT_011947mg [Setaria italica]	NA	PF12442/3.2E-37/Protein of unknown function (DUF3681)	NA
Sit7g308620H	KQK99012.1/6.47821e-91/hypothetical protein SETIT_012386mg [Setaria italica]	sita:105914786/2e-102/BTB/POZ and MATH domain-containing protein 2-like; K10523 speckle-type POZ protein	PS50097/16.445/BTB domain profile.	NA
Sit7g308640H	NA	NA	NA	NA
Sit7g308750H	NA	NA	NA	NA
Sit7g309180H	NA	NA	NA	NA
Sit7g309220H	PAN40301.1/0/hypothetical protein PAHAL_G02445 [Panicum hallii]	jcu:105633220/2e-135/G-type lectin S-receptor-like serine/threonine-protein kinase At4g27290; K04733 interleukin-1 receptor-associated kinase 4 [EC:2.7.11.1]	PS50948/10.368/PAN/Apple domain profile.	NA
Sit7g309230H	PAN40301.1/0/hypothetical protein PAHAL_G02445 [Panicum hallii]	jcu:105633220/3e-134/G-type lectin S-receptor-like serine/threonine-protein kinase At4g27290; K04733 interleukin-1 receptor-associated kinase 4 [EC:2.7.11.1]	PS50948/10.318/PAN/Apple domain profile.	NA
Sit7g310020H	NA	NA	NA	NA
Sit7g310880H	XP_008647914.1/2.67069e-124/uncharacterized LOC100284005 isoform X1 [Zea mays]	sita:101786267/1e-123/DNA-directed RNA polymerase V subunit 7; K16253 DNA-directed RNA polymerase IV and V subunit 7	PF03876/1.5E-7/SHS2 domain found in N terminus of Rpb7p/Rpc25p/MJ0397	biological_process:GO:0006351//transcription, DNA-templated;molecular_function:GO:0003899//DNA-directed 5'-3' RNA polymerase activity;
Sit7g312460H	PAN44044.1/1.45539e-15/hypothetical protein PAHAL_I01145 [Panicum hallii]	NA	NA	NA
Sit7g312630H	KQK99535.1/4.13321e-58/hypothetical protein SETIT_012296mg, partial [Setaria italica]	NA	PF00161/1.0E-13/Ribosome inactivating protein	NA
Sit7g312700H	KQK99535.1/3.50876e-58/hypothetical protein SETIT_012296mg, partial [Setaria italica]	NA	PF00161/3.2E-13/Ribosome inactivating protein	NA
Sit7g313220H	XP_004978321.1/1.76807e-167/PREDICTED: citrate-binding protein-like [Setaria italica] &gt;KQK99559.1 hypothetical protein SETIT_012377mg [Setaria italica]	jre:109009978/2e-29/polypyrimidine tract-binding protein homolog 3-like; K14948 polypyrimidine tract-binding protein 2	PF08787/6.4E-19/Alginate lyase	NA
Sit7g313230H	NA	NA	NA	NA
Sit7g316700H	OEL20384.1/2.93357e-122/GDSL esterase/lipase [Dichanthelium oligosanthes]	ats:109773794/1e-10/uncharacterized protein LOC109773794; K14209 solute carrier family 36 (proton-coupled amino acid transporter)	PF00657/8.8E-7/GDSL-like Lipase/Acylhydrolase	NA
Sit8g320930H	NA	NA	NA	NA
Sit8g320940H	PAN26228.1/1.21739e-07/hypothetical protein PAHAL_J01090, partial [Panicum hallii]	NA	NA	NA
Sit8g321140H	NA	NA	NA	NA
Sit8g321250H	NA	NA	NA	NA
Sit8g321270H	NP_001141707.1/5.35366e-109/uncharacterized protein LOC100273836 [Zea mays] &gt;ACF86895.1 unknown [Zea mays] &gt;ONM19733.1 Late embryogenesis abundant (LEA) hydroxyproline-rich glycoprotein family [Zea mays]	cpep:111806851/2e-10/chaperonin CPN60-like 2, mitochondrial; K04077 chaperonin GroEL	NA	cellular_component:GO:0016021//integral component of membrane;
Sit8g321300H	NP_001151838.2/6.64561e-41/uncharacterized protein LOC100285473 precursor [Zea mays] &gt;AQK58059.1 Proline-rich family protein [Zea mays]	NA	PS51257/5.0/Prokaryotic membrane lipoprotein lipid attachment site profile.	cellular_component:GO:0016021//integral component of membrane;
Sit8g321340H	NA	NA	NA	NA
Sit8g321350H	XP_015629449.1/8.67796e-23/PREDICTED: uncharacterized protein LOC107275965 [Oryza sativa Japonica Group]	NA	PF07893/2.2E-21/Protein of unknown function (DUF1668)	NA
Sit8g321580H	NA	NA	NA	NA
Sit8g321590H	KQK93692.1/4.18479e-37/hypothetical protein SETIT_028180mg, partial [Setaria italica]	NA	NA	NA
Sit8g321610H	NA	NA	NA	NA
Sit8g321900H	XP_020403987.1/6.27154e-134/60 kDa jasmonate-induced protein-like [Zea mays]	sbi:110437137/1e-21/lipid phosphate phosphatase delta; K04716 sphingosine-1-phosphate phosphatase 1 [EC:3.1.3.-]	NA	NA
Sit8g321920H	XP_008664492.1/5.35692e-108/60 kDa jasmonate-induced protein [Zea mays] &gt;ONM19241.1 rRNA N-glycosidase [Zea mays]	NA	PF00161/4.3E-48/Ribosome inactivating protein	biological_process:GO:0017148//negative regulation of translation;GO:0008152//metabolic process;GO:0006952//defense response;molecular_function:GO:0030598//rRNA N-glycosylase activity;GO:0090729//toxin activity;
Sit8g322040H	PAN41402.1/2.16026e-15/hypothetical protein PAHAL_H00824 [Panicum hallii]	NA	NA	NA
Sit8g322140H	NA	NA	NA	NA
Sit8g322260H	NA	NA	NA	NA
Sit8g322390H	PAN10359.1/0/hypothetical protein PAHAL_B01353 [Panicum hallii]	cann:107843876/5e-13/uncharacterized LOC107843876; K00784 ribonuclease Z [EC:3.1.26.11]	PF04578/1.8E-24/Protein of unknown function, DUF594	NA
Sit8g322400H	NA	NA	NA	NA
Sit8g322430H	PAN41426.1/4.55111e-87/hypothetical protein PAHAL_H00845 [Panicum hallii]	cit:102617228/1e-22/disease resistance protein RPP13-like; K13457 disease resistance protein RPM1	PF00931/7.2E-21/NB-ARC domain	NA
Sit8g322440H	XP_004978815.1/1.38859e-18/PREDICTED: uncharacterized protein LOC101766871 [Setaria italica] &gt;XP_004978816.1 PREDICTED: uncharacterized protein LOC101766871 [Setaria italica] &gt;XP_004978817.1 PREDICTED: uncharacterized protein LOC101766871 [Setaria italica] &gt;KQK93777.1 hypothetical protein SETIT_026018mg [Setaria italica]	NA	NA	cellular_component:GO:0016021//integral component of membrane;
Sit8g322460H	KQK93756.1/5.32444e-30/hypothetical protein SETIT_027378mg, partial [Setaria italica]	NA	NA	cellular_component:GO:0016021//integral component of membrane;
Sit8g322610H	XP_012699681.1/2.81742e-09/PREDICTED: protein ACCELERATED CELL DEATH 6-like isoform X2 [Setaria italica] &gt;KQL26057.1 hypothetical protein SETIT_029163mg [Setaria italica]	NA	NA	biological_process:GO:0007165//signal transduction;cellular_component:GO:0016020//membrane;GO:0016021//integral component of membrane;
Sit8g322700H	NA	NA	NA	NA
Sit8g322850H	NA	NA	NA	NA
Sit8g322870H	KQK93801.1/1.72985e-140/hypothetical protein SETIT_027323mg [Setaria italica]	NA	PF07762/2.6E-19/Protein of unknown function (DUF1618)	NA
Sit8g322880H	KQK93803.1/4.19049e-10/hypothetical protein SETIT_0280391mg, partial [Setaria italica]	NA	NA	NA
Sit8g322890H	XP_020169738.1/0/uncharacterized protein LOC109755245 [Aegilops tauschii subsp. tauschii] &gt;XP_020169739.1 uncharacterized protein LOC109755245 [Aegilops tauschii subsp. tauschii]	cann:107843876/2e-37/uncharacterized LOC107843876; K00784 ribonuclease Z [EC:3.1.26.11]	PF13968/1.8E-72/Domain of unknown function (DUF4220)	NA
Sit8g322970H	NA	NA	NA	NA
Sit8g323270H	XP_004952165.1/3.99578e-29/PREDICTED: phytosulfokine receptor 1-like [Setaria italica] &gt;KQL29101.1 hypothetical protein SETIT_016167mg [Setaria italica]	sind:105167308/1e-09/LRR receptor-like serine/threonine-protein kinase FLS2; K13420 LRR receptor-like serine/threonine-protein kinase FLS2 [EC:2.7.11.1]	NA	cellular_component:GO:0016021//integral component of membrane;molecular_function:GO:0004674//protein serine/threonine kinase activity;GO:0005524//ATP binding;
Sit8g323550H	NA	NA	NA	NA
Sit8g323560H	PAN37551.1/5.25725e-11/hypothetical protein PAHAL_G01198 [Panicum hallii]	NA	NA	NA
Sit8g323710H	XP_004978873.1/1.52824e-56/PREDICTED: thioredoxin H5-like [Setaria italica] &gt;KQK93874.1 hypothetical protein SETIT_026909mg [Setaria italica]	zma:100303914/3e-08/thioredoxin H-type 5; K03671 thioredoxin 1	PF00085/1.9E-9/Thioredoxin	biological_process:GO:0045454//cell redox homeostasis;cellular_component:GO:0005623//cell;
Sit8g323720H	KQK93876.1/0/hypothetical protein SETIT_028195mg [Setaria italica]	cann:107843876/7e-36/uncharacterized LOC107843876; K00784 ribonuclease Z [EC:3.1.26.11]	PF13968/3.8E-35/Domain of unknown function (DUF4220)	NA
Sit8g324020H	NA	NA	NA	NA
Sit8g324030H	KQL02143.1/1.1269e-31/hypothetical protein SETIT_0155281mg, partial [Setaria italica]	NA	NA	NA
Sit8g324040H	XP_004963682.1/1.05525e-41/PREDICTED: uncharacterized protein LOC101781465 [Setaria italica]	NA	PF13966/8.4E-17/zinc-binding in reverse transcriptase	NA
Sit8g324050H	KQK93937.1/0/hypothetical protein SETIT_025938mg [Setaria italica]	sita:101770511/0.0/disease resistance protein RPM1; K13457 disease resistance protein RPM1	PR00364/1.6E-16/Disease resistance protein signature	biological_process:GO:0007165//signal transduction;GO:0006952//defense response;cellular_component:GO:0005886//plasma membrane;molecular_function:GO:0043531//ADP binding;
Sit8g324730H	XP_004981360.1/4.49758e-40/PREDICTED: uncharacterized protein LOC101774970 [Setaria italica]	fve:105353223/9e-08/uncharacterized LOC105353223; K17535 serine/threonine-protein kinase TNNI3K [EC:2.7.11.1]	PF13966/6.7E-16/zinc-binding in reverse transcriptase	NA
Sit8g324960H	NA	NA	NA	NA
Sit8g324990H	XP_006663283.1/2.32425e-11/PREDICTED: F-box/LRR-repeat protein At3g59190-like [Oryza brachyantha]	NA	NA	NA
Sit8g325010H	NA	NA	NA	NA
Sit8g325090H	NA	NA	NA	NA
Sit8g325120H	KQK86487.1/2.80074e-14/hypothetical protein SETIT_039328mg [Setaria italica]	NA	NA	NA
Sit8g325130H	XP_021316990.1/0/putative disease resistance RPP13-like protein 3 [Sorghum bicolor] &gt;XP_021316991.1 putative disease resistance RPP13-like protein 3 [Sorghum bicolor] &gt;XP_021316993.1 putative disease resistance RPP13-like protein 3 [Sorghum bicolor] &gt;XP_021316994.1 putative disease resistance RPP13-like protein 3 [Sorghum bicolor] &gt;XP_002449191.2 putative disease resistance RPP13-like…	ats:109777892/3e-71/LOC109777892; disease resistance protein RPP13-like; K13457 disease resistance protein RPM1	PF00931/4.5E-8/NB-ARC domain	molecular_function:GO:0043531//ADP binding;
Sit8g325190H	KQL25406.1/2.70114e-12/hypothetical protein SETIT_030094mg [Setaria italica]	sita:101752512/5e-13/heat stress transcription factor B-2c isoform X2; K09419 heat shock transcription factor, other eukaryote	NA	NA
Sit8g325320H	NA	NA	NA	NA
Sit8g325430H	NA	NA	NA	NA
Sit8g325460H	KQK95594.1/1.26619e-146/hypothetical protein SETIT_028248mg, partial [Setaria italica]	sita:101779633/1e-156/laccase-15; K05909 laccase [EC:1.10.3.2]	PF00394/5.7E-14/Multicopper oxidase	biological_process:GO:0046274//lignin catabolic process;cellular_component:GO:0048046//apoplast;molecular_function:GO:0052716//hydroquinone:oxygen oxidoreductase activity;GO:0005507//copper ion binding;
Sit8g325470H	CAE04204.2/1.68729e-21/OSJNBa0011E07.13 [Oryza sativa Japonica Group]	NA	NA	NA
Sit8g325530H	KQK96733.1/3.67428e-47/hypothetical protein SETIT_012209mg [Setaria italica]	NA	NA	NA
Sit8g325540H	NA	NA	NA	NA
Sit8g325720H	NA	NA	NA	NA
Sit8g325870H	NA	NA	NA	NA
Sit8g325930H	NA	NA	NA	NA
Sit8g325950H	KQK94043.1/2.45713e-37/hypothetical protein SETIT_027138mg [Setaria italica]	NA	NA	NA
Sit8g325980H	KQK94046.1/1.38564e-51/hypothetical protein SETIT_027899mg, partial [Setaria italica]	NA	NA	NA
Sit8g326020H	XP_008678492.1/3.5281e-23/TPR repeat-containing thioredoxin TTL1-like [Zea mays] &gt;ONM28456.1 TPR repeat-containing thioredoxin TTL1 [Zea mays]	NA	NA	biological_process:GO:0045454//cell redox homeostasis;cellular_component:GO:0005623//cell;
Sit8g326050H	KQL04012.1/6.9136e-21/hypothetical protein SETIT_004265mg [Setaria italica]	NA	PF14303/7.7E-7/No apical meristem-associated C-terminal domain	NA
Sit8g326060H	AQK49447.1/7.30913e-29/hypothetical protein ZEAMMB73_Zm00001d049034 [Zea mays]	NA	PF14368/8.5E-5/Probable lipid transfer	NA
Sit8g326070H	OEL15504.1/1.68391e-109/NADP-dependent alkenal double bond reductase P1 [Dichanthelium oligosanthes]	osa:4351817/3e-89/2-alkenal reductase (NADP(+)-dependent); K07119 uncharacterized protein	PF00107/1.3E-20/Zinc-binding dehydrogenase	NA
Sit8g326170H	NA	NA	NA	NA
Sit8g326190H	PAN41720.1/7.08027e-35/hypothetical protein PAHAL_H01449 [Panicum hallii]	sbi:8062093/2e-26/ankyrin repeat-containing protein At5g02620 isoform X3; K15503 serine/threonine-protein phosphatase 6 regulatory ankyrin repeat subunit B	PF12796/2.1E-9/Ankyrin repeats (3 copies)	NA
Sit8g326200H	XP_012703532.1/2.29623e-25/PREDICTED: uncharacterized protein LOC101782509 [Setaria italica]	sita:101768166/5e-18/transcription termination factor MTEF1, chloroplastic; K15032 mTERF domain-containing protein, mitochondrial	NA	NA
Sit8g326290H	NA	NA	NA	NA
Sit8g326440H	NA	NA	NA	NA
Sit8g326570H	PAN41769.1/9.775e-71/hypothetical protein PAHAL_H01533 [Panicum hallii]	NA	NA	NA
Sit8g326590H	XP_004979632.1/9.32982e-109/PREDICTED: wall-associated receptor kinase 5-like [Setaria italica]	sita:101757907/6e-51/wall-associated receptor kinase 2; K04733 interleukin-1 receptor-associated kinase 4 [EC:2.7.11.1]	PF13947/7.8E-26/Wall-associated receptor kinase galacturonan-binding	cellular_component:GO:0016021//integral component of membrane;molecular_function:GO:0005524//ATP binding;GO:0004672//protein kinase activity;GO:0030247//polysaccharide binding;GO:0005509//calcium ion binding;
Sit8g326600H	NA	NA	NA	NA
Sit8g326610H	NA	NA	NA	NA
Sit8g326620H	XP_004986671.1/5.53881e-45/PREDICTED: 28 kDa heat- and acid-stable phosphoprotein homolog [Setaria italica]	NA	NA	NA
Sit8g326770H	NA	NA	NA	NA
Sit8g326780H	NA	NA	NA	NA
Sit8g327170H	OEL35858.1/4.04354e-18/hypothetical protein BAE44_0003123 [Dichanthelium oligosanthes]	ath:AT5G43970/9e-18/TOM22-V; translocase of outer membrane 22-V; K17769 mitochondrial import receptor subunit TOM22	NA	biological_process:GO:0045040//protein import into mitochondrial outer membrane;GO:0006886//intracellular protein transport;GO:0006626//protein targeting to mitochondrion;GO:0030150//protein import into mitochondrial matrix;cellular_component:GO:0031307//integral component of mitochondrial outer membrane;GO:0005741//mitochondrial outer membrane;GO:0005774//vacuolar membrane;GO:0005742//mitochondr…
Sit8g327180H	NA	NA	NA	NA
Sit8g327190H	ACG44093.1/2.58159e-38/transposon protein [Zea mays]	NA	NA	NA
Sit8g327200H	EMT33415.1/1.07588e-53/Disease resistance protein RPM1 [Aegilops tauschii]	bdi:100829387/8e-32/disease resistance protein RPP13; K13457 disease resistance protein RPM1	PF00931/1.3E-16/NB-ARC domain	molecular_function:GO:0043531//ADP binding;
Sit8g327290H	NA	NA	NA	NA
Sit8g327300H	AGT16931.1/7.01823e-17/peroxidase [Saccharum hybrid cultivar R570]	zma:100273221/5e-17/peroxidase 40 precursor; K00430 peroxidase [EC:1.11.1.7]	PS50873/11.288/Plant heme peroxidase family profile.	biological_process:GO:0006979//response to oxidative stress;GO:0042744//hydrogen peroxide catabolic process;cellular_component:GO:0005576//extracellular region;molecular_function:GO:0046872//metal ion binding;GO:0020037//heme binding;GO:0004601//peroxidase activity;
Sit8g327430H	NA	NA	NA	NA
Sit8g327620H	NA	NA	NA	NA
Sit8g327660H	NA	NA	NA	NA
Sit8g327790H	OEL18816.1/5.272e-09/putative serpin-Z8 [Dichanthelium oligosanthes]	psom:113359632/2e-08/serpin-Z2A-like; K13963 serpin B	PF00079/7.0E-5/Serpin (serine protease inhibitor)	NA
Sit8g327800H	NA	NA	NA	NA
Sit8g327940H	XP_012702414.1/2.34921e-12/PREDICTED: uncharacterized protein LOC101770340 [Setaria italica]	NA	NA	NA
Sit8g327990H	NA	NA	NA	NA
Sit8g328180H	NA	NA	NA	NA
Sit8g328210H	NA	NA	NA	NA
Sit8g328300H	NA	NA	NA	NA
Sit8g328310H	NA	NA	NA	NA
Sit8g328340H	OEL17582.1/0/Aspartic proteinase nepenthesin-1 [Dichanthelium oligosanthes]	dzi:111316073/1e-92/aspartic proteinase nepenthesin-1-like; K01381 saccharopepsin [EC:3.4.23.25]	PS51767/39.18/Peptidase family A1 domain profile.	molecular_function:GO:0004190//aspartic-type endopeptidase activity;
Sit8g328400H	NA	NA	NA	NA
Sit8g328510H	OEL34791.1/4.1042e-42/hypothetical protein BAE44_0004190 [Dichanthelium oligosanthes]	NA	NA	NA
Sit8g328530H	KQK95983.1/3.8512e-165/hypothetical protein SETIT_026075mg [Setaria italica]	ats:109777892/2e-59/LOC109777892; disease resistance protein RPP13-like; K13457 disease resistance protein RPM1	PF00931/9.2E-17/NB-ARC domain	molecular_function:GO:0043531//ADP binding;
Sit8g328550H	XP_012703904.1/5.89837e-32/PREDICTED: putative disease resistance protein RGA3 isoform X3 [Setaria italica]	vvi:104877365/3e-11/disease resistance protein RPP13-like; K13457 disease resistance protein RPM1	NA	molecular_function:GO:0043531//ADP binding;
Sit8g328560H	NA	NA	NA	NA
Sit8g328570H	NA	NA	NA	NA
Sit8g328580H	XP_004980062.1/1.21849e-20/PREDICTED: putative disease resistance protein RGA3 [Setaria italica] &gt;XP_004980063.1 PREDICTED: putative disease resistance protein RGA3 [Setaria italica] &gt;XP_012703901.1 PREDICTED: putative disease resistance protein RGA3 [Setaria italica] &gt;KQK95991.1 hypothetical protein SETIT_025862mg [Setaria italica]	NA	NA	molecular_function:GO:0043531//ADP binding;
Sit8g328620H	NA	NA	NA	NA
Sit8g328820H	OEL30950.1/7.11287e-26/putative serine/threonine-protein kinase WNK1 [Dichanthelium oligosanthes]	sita:101780337/4e-24/probable serine/threonine-protein kinase WNK3; K08867 WNK lysine deficient protein kinase [EC:2.7.11.1]	NA	molecular_function:GO:0005524//ATP binding;GO:0004672//protein kinase activity;
Sit8g328830H	NA	sita:101780337/4e-06/probable serine/threonine-protein kinase WNK3; K08867 WNK lysine deficient protein kinase [EC:2.7.11.1]	NA	NA
Sit8g328840H	NA	NA	NA	NA
Sit8g328890H	KQL24377.1/7.72635e-20/hypothetical protein SETIT_031594mg [Setaria italica]	NA	NA	NA
Sit8g329080H	EMT06347.1/3.98886e-28/Putative fatty acyl-CoA reductase 5 [Aegilops tauschii]	dosa:Os04t0355500-00/3e-25/Os04g0355500; Similar to OSIGBa0147J02.3 protein.; K13356 alcohol-forming fatty acyl-CoA reductase [EC:1.2.1.84]	PF07993/1.0E-12/Male sterility protein	biological_process:GO:0035336//long-chain fatty-acyl-CoA metabolic process;GO:0010345//suberin biosynthetic process;GO:0006629//lipid metabolic process;cellular_component:GO:0043231//intracellular membrane-bounded organelle;GO:0016021//integral component of membrane;molecular_function:GO:0080019//fatty-acyl-CoA reductase (alcohol-forming) activity;GO:0102965//alcohol-forming fatty acyl-CoA reduct…
Sit8g329110H	KQK94262.1/5.80736e-38/hypothetical protein SETIT_027363mg [Setaria italica]	NA	NA	NA
Sit8g329150H	XP_004962194.1/3.7632e-29/PREDICTED: phospholipase A1-Igamma1, chloroplastic-like isoform X1 [Setaria italica] &gt;KQL15657.1 hypothetical protein SETIT_021552mg [Setaria italica]	mus:103990227/2e-10/phospholipase A(1) DAD1, chloroplastic-like; K16818 phospholipase A1 [EC:3.1.1.32]	NA	biological_process:GO:0006629//lipid metabolic process;molecular_function:GO:0016787//hydrolase activity;
Sit8g329260H	NA	NA	NA	NA
Sit8g329330H	NA	NA	NA	NA
Sit8g329380H	XP_004951443.1/2.48617e-45/PREDICTED: allene oxide synthase 3-like [Setaria italica]	sita:101762057/5e-46/allene oxide synthase 3-like; K01723 hydroperoxide dehydratase [EC:4.2.1.92]	PF00006/4.7E-6/ATP synthase alpha/beta family, nucleotide-binding domain	molecular_function:GO:0016705//oxidoreductase activity, acting on paired donors, with incorporation or reduction of molecular oxygen;GO:0020037//heme binding;GO:0005506//iron ion binding;
Sit8g329410H	NA	NA	NA	NA
Sit8g329460H	KQK96884.1/1.16561e-26/hypothetical protein SETIT_011283mg [Setaria italica]	NA	NA	NA
Sit8g329580H	OQU79794.1/2.09309e-15/hypothetical protein SORBI_3007G018550 [Sorghum bicolor]	NA	NA	NA
Sit8g329810H	NA	NA	NA	NA
Sit8g329910H	NA	NA	NA	NA
Sit8g329990H	NA	NA	NA	NA
Sit8g330040H	KQL04529.1/2.47821e-25/hypothetical protein SETIT_004917mg, partial [Setaria italica]	NA	NA	NA
Sit8g330170H	NA	NA	NA	NA
Sit8g330500H	NA	NA	NA	NA
Sit8g330920H	NA	NA	NA	NA
Sit8g331980H	NA	NA	NA	NA
Sit8g332220H	XP_002988081.1/1.00347e-17/hypothetical protein SELMODRAFT_183539 [Selaginella moellendorffii] &gt;EFJ10873.1 hypothetical protein SELMODRAFT_183539 [Selaginella moellendorffii]	mdm:103452396/4e-18/vignain-like; K16292 KDEL-tailed cysteine endopeptidase [EC:3.4.22.-]	PF00112/1.2E-19/Papain family cysteine protease	molecular_function:GO:0008234//cysteine-type peptidase activity;
Sit8g332730H	NA	NA	NA	NA
Sit8g332760H	NA	NA	NA	NA
Sit8g332880H	NA	NA	NA	NA
Sit8g332910H	NA	NA	NA	NA
Sit8g333030H	XP_012703717.1/7.29845e-33/PREDICTED: histone-lysine N-methyltransferase SETD2-like [Setaria italica]	NA	NA	NA
Sit8g333060H	NA	NA	NA	NA
Sit8g333170H	NA	NA	NA	NA
Sit8g333290H	NA	NA	NA	NA
Sit8g333310H	NA	NA	NA	NA
Sit8g333400H	XP_012702414.1/4.96491e-24/PREDICTED: uncharacterized protein LOC101770340 [Setaria italica]	NA	NA	NA
Sit8g333740H	XP_004975281.1/1.364e-09/PREDICTED: probable endo-1,3(4)-beta-glucanase AFLA_105200 [Setaria italica]	NA	NA	NA
Sit8g333750H	NA	NA	NA	NA
Sit8g333890H	NA	NA	NA	NA
Sit8g333900H	KQK89423.1/2.25216e-35/hypothetical protein SETIT_039229mg, partial [Setaria italica]	NA	NA	NA
Sit8g333910H	XP_012700566.1/4.07409e-24/PREDICTED: LOW QUALITY PROTEIN: uridylate kinase-like [Setaria italica]	NA	NA	NA
Sit8g333920H	KQL05641.1/6.22516e-12/hypothetical protein SETIT_004584mg, partial [Setaria italica]	NA	NA	NA
Sit8g333940H	KQL05641.1/2.48838e-83/hypothetical protein SETIT_004584mg, partial [Setaria italica]	NA	NA	NA
Sit8g333960H	NA	NA	NA	NA
Sit8g334000H	NA	NA	NA	NA
Sit8g334010H	OEL19546.1/2.34171e-22/hypothetical protein BAE44_0019435 [Dichanthelium oligosanthes]	obr:102715897/5e-20/magnesium-dependent phosphatase 1-like; K17619 magnesium-dependent phosphatase 1 [EC:3.1.3.48 3.1.3.-]	NA	molecular_function:GO:0016791//phosphatase activity;
Sit8g334080H	NA	NA	NA	NA
Sit8g334100H	NA	NA	NA	NA
Sit8g334110H	XP_014661114.1/2.18073e-40/PREDICTED: uncharacterized protein MCAP_0864-like [Setaria italica]	NA	NA	NA
Sit8g334160H	XP_021315662.1/2.81225e-12/tRNA pseudouridine synthase A, mitochondrial isoform X2 [Sorghum bicolor] &gt;KXG31043.1 hypothetical protein SORBI_3004G287100 [Sorghum bicolor]	sbi:8076052/5e-13/tRNA pseudouridine synthase A, mitochondrial isoform X1; K06173 tRNA pseudouridine38-40 synthase [EC:5.4.99.12]	NA	biological_process:GO:0031119//tRNA pseudouridine synthesis;GO:1990481//mRNA pseudouridine synthesis;GO:0001522//pseudouridine synthesis;cellular_component:GO:0005634//nucleus;molecular_function:GO:0003723//RNA binding;GO:0009982//pseudouridine synthase activity;
Sit8g334180H	PAN37692.1/1.04923e-12/hypothetical protein PAHAL_G00936 [Panicum hallii]	NA	NA	NA
Sit8g334280H	ACL53258.1/1.13504e-18/unknown [Zea mays]	NA	NA	NA
Sit8g335020H	NA	NA	NA	NA
Sit8g335130H	XP_004963863.1/3.02464e-100/PREDICTED: zingipain-2-like [Setaria italica] &gt;KQL15948.1 hypothetical protein SETIT_024142mg [Setaria italica]	sita:101762122/4e-78/ervatamin-B; K01365 cathepsin L [EC:3.4.22.15]	PF00112/2.1E-17/Papain family cysteine protease	cellular_component:GO:0016021//integral component of membrane;molecular_function:GO:0008234//cysteine-type peptidase activity;
Sit8g335140H	NA	NA	NA	NA
Sit8g335280H	NA	NA	NA	NA
Sit8g335310H	NA	NA	NA	NA
Sit8g335720H	XP_004974482.1/1.06235e-22/PREDICTED: splicing factor U2af large subunit A-like [Setaria italica]	obr:102721193/5e-08/uncharacterized LOC102721193; K11322 enhancer of polycomb-like protein	NA	NA
Sit8g335730H	NA	NA	NA	NA
Sit8g335760H	NA	NA	NA	NA
Sit8g335990H	XP_004981265.1/1.46809e-16/PREDICTED: uncharacterized protein LOC101769589 [Setaria italica]	NA	NA	NA
Sit8g336010H	AAM47590.1/9.35038e-11/putative glucosyl transferase [Sorghum bicolor] &gt;KXG37522.1 hypothetical protein SORBI_3001G084600 [Sorghum bicolor]	NA	NA	NA
Sit8g336020H	KQL16014.1/9.06782e-34/hypothetical protein SETIT_024687mg [Setaria italica]	NA	NA	NA
Sit8g336030H	NA	NA	NA	NA
Sit8g336040H	XP_014661324.1/6.80487e-45/PREDICTED: mitogen-activated protein kinase kinase kinase ANP1-like [Setaria italica]	nsy:104237904/2e-08/mitogen-activated protein kinase kinase kinase A-like; K20716 mitogen-activated protein kinase kinase kinase 17/18	NA	NA
Sit8g336050H	OEL21155.1/1.54981e-57/putative receptor-like protein kinase [Dichanthelium oligosanthes]	NA	PF13519/1.0E-11/von Willebrand factor type A domain	NA
Sit8g336060H	PAN08545.1/6.44936e-14/hypothetical protein PAHAL_A03559 [Panicum hallii]	NA	NA	NA
Sit8g336070H	XP_012699730.1/3.01546e-21/PREDICTED: wiskott-Aldrich syndrome protein homolog 1-like [Setaria italica]	NA	NA	NA
Sit8g336080H	NA	NA	NA	NA
Sit8g336090H	NA	NA	NA	NA
Sit8g336100H	NA	NA	NA	NA
Sit8g336360H	NA	NA	NA	NA
Sit8g336450H	NA	NA	NA	NA
Sit8g336500H	XP_004980499.1/1.62426e-26/PREDICTED: mucin-7-like [Setaria italica]	NA	PR01217/4.2E-9/Proline rich extensin signature	NA
Sit8g337700H	PAN22609.1/3.69463e-15/hypothetical protein PAHAL_D00434 [Panicum hallii]	NA	NA	molecular_function:GO:0008270//zinc ion binding;
Sit8g337710H	KQK94698.1/8.10887e-43/hypothetical protein SETIT_027016mg [Setaria italica]	NA	NA	biological_process:GO:0000055//ribosomal large subunit export from nucleus;GO:0000056//ribosomal small subunit export from nucleus;GO:0046825//regulation of protein export from nucleus;cellular_component:GO:0005634//nucleus;GO:0005737//cytoplasm;molecular_function:GO:0005049//nuclear export signal receptor activity;
Sit8g337720H	KQL25041.1/1.06958e-13/hypothetical protein SETIT_033609mg [Setaria italica]	NA	NA	NA
Sit8g337770H	NA	NA	NA	NA
Sit8g337890H	PAN41568.1/0/hypothetical protein PAHAL_H00961 [Panicum hallii]	NA	PF07762/1.2E-19/Protein of unknown function (DUF1618)	NA
Sit8g337900H	PAN41565.1/0/hypothetical protein PAHAL_H00960 [Panicum hallii]	ats:109781087/2e-13/uncharacterized protein LOC109781087; K10728 topoisomerase (DNA) II binding protein 1	PS50053/11.725/Ubiquitin domain profile.	NA
Sit8g337960H	PAN28633.1/2.5344e-14/hypothetical protein PAHAL_E01730 [Panicum hallii]	sita:101776110/1e-14/polynucleotide 3'-phosphatase ZDP isoform X1; K08073 bifunctional polynucleotide phosphatase/kinase [EC:3.1.3.32 2.7.1.78]	NA	biological_process:GO:0098506//polynucleotide 3' dephosphorylation;GO:0098504//DNA 3' dephosphorylation involved in DNA repair;cellular_component:GO:0005634//nucleus;molecular_function:GO:0046403//polynucleotide 3'-phosphatase activity;GO:0019201//nucleotide kinase activity;GO:0003690//double-stranded DNA binding;GO:0046404//ATP-dependent polydeoxyribonucleotide 5'-hydroxyl-kinase activity;
Sit8g337980H	NA	NA	NA	NA
Sit8g338000H	XP_012703916.1/4.2912e-150/PREDICTED: disease resistance RPP13-like protein 4 [Setaria italica]	osa:4340191/7e-41/disease resistance protein RPM1; K13457 disease resistance protein RPM1	PF00931/1.1E-10/NB-ARC domain	molecular_function:GO:0043531//ADP binding;
Sit8g338020H	EMS48852.1/2.51875e-147/Disease resistance protein RPM1 [Triticum urartu]	osa:4340191/2e-31/disease resistance protein RPM1; K13457 disease resistance protein RPM1	NA	NA
Sit8g338030H	NA	NA	NA	NA
Sit8g338040H	NA	NA	NA	NA
Sit8g338180H	NA	NA	NA	NA
Sit8g338220H	PAN49270.1/1.64489e-45/hypothetical protein PAHAL_B00640 [Panicum hallii]	NA	NA	NA
Sit8g338230H	OEL12555.1/1.69547e-22/Squamosa promoter-binding-like protein 18 [Dichanthelium oligosanthes]	NA	NA	NA
Sit8g338470H	NA	NA	NA	NA
Sit8g338480H	XP_004979319.1/0/PREDICTED: probable inactive methyltransferase Os04g0175900 [Setaria italica]	dosa:Os04t0175600-01/1e-119/Os04g0175600, CAFFEIC_ACID_3-O-METHYLTRANSFERASE_LIKE_5, COMTL5; Similar to 0-methyltransferase (EC 2.1.1.6) (Fragment).; K13066 caffeic acid 3-O-methyltransferase [EC:2.1.1.68]	PF08100/2.0E-13/Dimerisation domain	NA
Sit8g338510H	KQL13522.1/1.50677e-11/hypothetical protein SETIT_024785mg, partial [Setaria italica]	NA	NA	NA
Sit8g338530H	XP_012700566.1/4.8648e-32/PREDICTED: LOW QUALITY PROTEIN: uridylate kinase-like [Setaria italica]	NA	NA	NA
Sit8g338540H	NA	NA	NA	NA
Sit8g338550H	OQU83527.1/7.46513e-41/hypothetical protein SORBI_3005G130450, partial [Sorghum bicolor]	sita:101756327/5e-31/beta-cubebene synthase-like; K15803 (-)-germacrene D synthase [EC:4.2.3.75]	NA	NA
Sit8g338610H	XP_012703685.1/3.16463e-14/PREDICTED: disease resistance protein RPM1-like [Setaria italica]	NA	NA	NA
Sit8g339880H	NA	NA	NA	NA
Sit8g339890H	KQK94833.1/2.84871e-52/hypothetical protein SETIT_028174mg [Setaria italica]	ats:109747879/1e-11/LOC109747879; beta-fructofuranosidase, insoluble isoenzyme 3-like; K01193 beta-fructofuranosidase [EC:3.2.1.26]	PF03140/2.8E-25/Plant protein of unknown function	NA
Sit8g339910H	NA	NA	NA	NA
Sit8g340040H	NA	NA	NA	NA
Sit8g340170H	XP_008679453.1/0/probable glycosyltransferase 6 [Zea mays] &gt;AQK57543.1 Glycosyltransferase 6 [Zea mays]	pavi:110762314/1e-96/probable xyloglucan 6-xylosyltransferase 5; K08238 xyloglucan 6-xylosyltransferase [EC:2.4.2.39]	PF05637/1.0E-57/galactosyl transferase GMA12/MNN10 family	biological_process:GO:0010392//galactoglucomannan metabolic process;GO:0010192//mucilage biosynthetic process;GO:0051070//galactomannan biosynthetic process;cellular_component:GO:0005768//endosome;GO:0016021//integral component of membrane;GO:0005802//trans-Golgi network;molecular_function:GO:0016757//transferase activity, transferring glycosyl groups;GO:0008378//galactosyltransferase activity;
Sit8g340750H	NA	NA	NA	NA
Sit8g341280H	NA	NA	NA	NA
Sit8g341290H	NA	NA	NA	NA
Sit8g341340H	PAN43096.1/1.58103e-29/hypothetical protein PAHAL_H01791 [Panicum hallii]	NA	PF00280/2.6E-11/Potato inhibitor I family	NA
Sit8g341350H	NA	NA	NA	NA
Sit8g341390H	OQU80202.1/4.75411e-51/hypothetical protein SORBI_3007G093000 [Sorghum bicolor]	sbi:8073272/3e-51/indole-2-monooxygenase; K00512 steroid 17alpha-monooxygenase / 17alpha-hydroxyprogesterone deacetylase [EC:1.14.14.19 1.14.14.32]	PF00067/1.1E-5/Cytochrome P450	biological_process:GO:0044550//secondary metabolite biosynthetic process;cellular_component:GO:0016020//membrane;GO:0016021//integral component of membrane;molecular_function:GO:0016709//oxidoreductase activity, acting on paired donors, with incorporation or reduction of molecular oxygen, NAD(P)H as one donor, and incorporation of one atom of oxygen;GO:0020037//heme binding;GO:0005506//iron ion b…
Sit8g341430H	KQK89524.1/8.05295e-31/hypothetical protein SETIT_038866mg, partial [Setaria italica]	NA	NA	NA
Sit8g341510H	KQK94973.1/2.68718e-20/hypothetical protein SETIT_027829mg [Setaria italica]	NA	NA	biological_process:GO:0010478//chlororespiration;cellular_component:GO:0009579//thylakoid;GO:0009570//chloroplast stroma;
Sit8g341540H	PAN17195.1/7.78793e-23/hypothetical protein PAHAL_C01295 [Panicum hallii]	NA	NA	NA
Sit8g341550H	XP_004977412.1/4.34165e-34/PREDICTED: ethanolamine-phosphate cytidylyltransferase-like [Setaria italica] &gt;KQK99715.1 hypothetical protein SETIT_010184mg [Setaria italica]	sita:101783308/8e-35/ethanolamine-phosphate cytidylyltransferase; K00967 ethanolamine-phosphate cytidylyltransferase [EC:2.7.7.14]	NA	biological_process:GO:0009058//biosynthetic process;cellular_component:GO:0031307//integral component of mitochondrial outer membrane;GO:0016021//integral component of membrane;molecular_function:GO:0004306//ethanolamine-phosphate cytidylyltransferase activity;GO:0016779//nucleotidyltransferase activity;GO:0003824//catalytic activity;
Sit8g341570H	EAY81335.1/3.03733e-101/hypothetical protein OsI_36510 [Oryza sativa Indica Group]	sly:101263330/6e-49/receptor-like protein EIX2; K13466 EIX receptor 1/2	PS51450/4.786/Leucine-rich repeat profile.	cellular_component:GO:0016021//integral component of membrane;
Sit8g341730H	XP_015616180.1/3.10508e-110/PREDICTED: putative serpin-Z6C [Oryza sativa Japonica Group] &gt;Q53MD1.1 RecName: Full=Putative serpin-Z6C; AltName: Full=OrysaZ6c &gt;AAX94855.1 Serpin (serine protease inhibitor) [Oryza sativa Japonica Group] &gt;AAX96210.1 Serpin (serine protease inhibitor) [Oryza sativa Japonica Group] &gt;ABA92177.1 Serpin family protein [Oryza sativa Japonica Group] &gt;BAT13329…	osa:9271001/1e-109/serpin-Z6B; K13963 serpin B	PF00079/7.2E-71/Serpin (serine protease inhibitor)	cellular_component:GO:0005615//extracellular space;molecular_function:GO:0004867//serine-type endopeptidase inhibitor activity;
Sit8g341840H	BAJ91399.1/4.95889e-97/predicted protein [Hordeum vulgare subsp. vulgare]	NA	PF05633/3.2E-57/Protein BYPASS1-related	NA
Sit8g341970H	NA	NA	NA	NA
Sit8g342220H	NA	NA	NA	NA
Sit8g342230H	KQK95063.1/1.70094e-87/hypothetical protein SETIT_027643mg [Setaria italica]	NA	PF14861/9.1E-12/Plant antimicrobial peptide	biological_process:GO:0050832//defense response to fungus;
Sit8g342240H	OQU83724.1/1.34239e-74/hypothetical protein SORBI_3005G165100 [Sorghum bicolor]	ats:109747578/3e-46/LOC109747578; serpin-ZXA-like; K13963 serpin B	PF00079/2.0E-30/Serpin (serine protease inhibitor)	NA
Sit8g342250H	OEL25134.1/2.21948e-32/Serpin-Z2A [Dichanthelium oligosanthes]	ats:109747578/7e-23/LOC109747578; serpin-ZXA-like; K13963 serpin B	PF00079/1.5E-5/Serpin (serine protease inhibitor)	NA
Sit8g342290H	NA	NA	NA	NA
Sit8g342330H	NA	NA	NA	NA
Sit8g342340H	OEL35385.1/9.90769e-30/hypothetical protein BAE44_0003596 [Dichanthelium oligosanthes]	NA	NA	NA
Sit8g343010H	KXG28813.1/5.20814e-113/hypothetical protein SORBI_3005G170200 [Sorghum bicolor]	NA	PF03478/3.0E-9/Protein of unknown function (DUF295)	NA
Sit8g343020H	XP_002451042.2/3.83847e-11/uncharacterized protein LOC8062688 [Sorghum bicolor]	NA	NA	NA
Sit8g343030H	NA	NA	NA	NA
Sit8g343640H	XP_012700566.1/3.65334e-41/PREDICTED: LOW QUALITY PROTEIN: uridylate kinase-like [Setaria italica]	NA	NA	NA
Sit8g344910H	OEL27284.1/1.45694e-12/hypothetical protein BAE44_0011697 [Dichanthelium oligosanthes]	NA	NA	NA
Sit8g346450H	KQL05169.1/1.53037e-57/hypothetical protein SETIT_004915mg, partial [Setaria italica]	NA	NA	NA
Sit8g346660H	NA	NA	NA	NA
Sit8g347400H	NA	NA	NA	NA
Sit8g347410H	NA	NA	NA	NA
Sit8g347440H	NA	NA	NA	NA
Sit8g347450H	NA	NA	NA	NA
Sit8g347960H	NP_001169469.1/5.01069e-29/uncharacterized protein LOC100383341 [Zea mays] &gt;XP_008673183.1 uncharacterized LOC100383341 isoform X1 [Zea mays] &gt;ACN33850.1 unknown [Zea mays] &gt;ACR38674.1 unknown [Zea mays] &gt;ONM31377.1 RING/U-box superfamily protein [Zea mays]	sita:101777870/5e-19/E3 ubiquitin-protein ligase SIRP1; K11982 E3 ubiquitin-protein ligase RNF115/126 [EC:2.3.2.27]	NA	biological_process:GO:0043161//proteasome-mediated ubiquitin-dependent protein catabolic process;GO:0042787//protein ubiquitination involved in ubiquitin-dependent protein catabolic process;GO:0000209//protein polyubiquitination;molecular_function:GO:0061630//ubiquitin protein ligase activity;
Sit8g348160H	NA	NA	NA	NA
Sit8g348250H	PAN51607.1/2.32101e-09/hypothetical protein PAHAL_I00392 [Panicum hallii]	NA	NA	NA
Sit8g348330H	NA	NA	NA	NA
Sit8g348420H	NA	NA	NA	NA
Sit8g348440H	XP_012703738.1/4.94228e-91/PREDICTED: protein MID1-COMPLEMENTING ACTIVITY 2-like [Setaria italica]	NA	NA	NA
Sit8g348570H	NA	NA	NA	NA
Sit8g348580H	KQK95804.1/0/hypothetical protein SETIT_026099mg [Setaria italica]	cmax:111499141/4e-120/beta-D-xylosidase 1-like; K15920 xylan 1,4-beta-xylosidase [EC:3.2.1.37]	PF00933/1.6E-8/Glycosyl hydrolase family 3 N terminal domain	NA
Sit8g348660H	KQK95812.1/3.28857e-17/hypothetical protein SETIT_027857mg, partial [Setaria italica]	NA	NA	NA
Sit8g348700H	NA	NA	NA	NA
Sit8g348810H	NA	NA	NA	NA
Sit8g348830H	KQK95823.1/6.92145e-117/hypothetical protein SETIT_026630mg [Setaria italica]	ats:109764514/8e-07/LOC109764514; receptor like protein kinase S.2-like isoform X1; K04730 interleukin-1 receptor-associated kinase 1 [EC:2.7.11.1]	NA	NA
Sit8g348850H	XP_006656192.1/2.4795e-20/PREDICTED: uncharacterized protein LOC102705538 [Oryza brachyantha] &gt;XP_015694155.1 PREDICTED: uncharacterized protein LOC102705538 [Oryza brachyantha]	NA	NA	cellular_component:GO:0016021//integral component of membrane;
Sit8g348860H	KQL24459.1/4.27079e-33/hypothetical protein SETIT_032514mg [Setaria italica]	NA	NA	NA
Sit8g348870H	NA	NA	NA	NA
Sit8g348890H	OEL27128.1/1.44218e-14/hypothetical protein BAE44_0011855 [Dichanthelium oligosanthes]	NA	NA	NA
Sit8g348900H	NA	NA	NA	NA
Sit8g348910H	KQK99629.1/7.71509e-69/hypothetical protein SETIT_011697mg, partial [Setaria italica]	NA	NA	NA
Sit8g349000H	PAN43721.1/0/hypothetical protein PAHAL_H00178 [Panicum hallii] &gt;PAN43724.1 hypothetical protein PAHAL_H00175 [Panicum hallii] &gt;PAN43727.1 hypothetical protein PAHAL_H00172 [Panicum hallii]	ats:109771271/0.0/LOC109771271; tricetin 3',4',5'-O-trimethyltransferase; K22439 tricetin 3',4',5'-O-trimethyltransferase [EC:2.1.1.169]	PS51683/65.605/SAM-dependent O-methyltransferase class II-type profile.	NA
Sit8g349010H	PAN41821.1/0/hypothetical protein PAHAL_H01498 [Panicum hallii]	sbi:8067546/0.0/tyrosine decarboxylase 1; K01593 aromatic-L-amino-acid/L-tryptophan decarboxylase [EC:4.1.1.28 4.1.1.105]	PR00800/1.1E-65/Aromatic-L-amino-acid decarboxylase signature	biological_process:GO:0006520//cellular amino acid metabolic process;molecular_function:GO:0016831//carboxy-lyase activity;GO:0030170//pyridoxal phosphate binding;
Sit8g349070H	KQK95848.1/2.59708e-80/hypothetical protein SETIT_027929mg [Setaria italica]	ats:109786647/5e-07/LOC109786647; putative serine/threonine-protein kinase-like protein CCR3; K04733 interleukin-1 receptor-associated kinase 4 [EC:2.7.11.1]	NA	NA
Sit8g349100H	EMS35714.1/1.44932e-75/hypothetical protein TRIUR3_31649 [Triticum urartu]	NA	NA	NA
Sit8g349410H	XP_004985907.1/1.13422e-34/PREDICTED: homeobox protein BEL1 homolog [Setaria italica] &gt;XP_012698473.1 PREDICTED: homeobox protein BEL1 homolog [Setaria italica] &gt;XP_012698474.1 PREDICTED: homeobox protein BEL1 homolog [Setaria italica] &gt;KQK92848.1 hypothetical protein SETIT_034720mg [Setaria italica]	NA	PF07526/5.0E-9/Associated with HOX	biological_process:GO:0006355//regulation of transcription, DNA-templated;cellular_component:GO:0005634//nucleus;molecular_function:GO:0003677//DNA binding;
Sit8g349680H	NA	NA	NA	NA
Sit8g349690H	NA	NA	NA	NA
Sit8g349700H	XP_004973938.1/2.88442e-52/PREDICTED: tetrahydrocannabinolic acid synthase-like [Setaria italica] &gt;KQL02571.1 hypothetical protein SETIT_013559mg [Setaria italica]	sita:101771937/5e-53/berberine bridge enzyme-like 18; K22395 cinnamyl-alcohol dehydrogenase [EC:1.1.1.195]	PF01565/2.8E-18/FAD binding domain	molecular_function:GO:0016614//oxidoreductase activity, acting on CH-OH group of donors;GO:0050660//flavin adenine dinucleotide binding;
Sit8g349710H	NA	NA	NA	NA
Sit8g349740H	KQK95934.1/2.76297e-40/hypothetical protein SETIT_026803mg [Setaria italica]	sita:101786682/2e-40/myb-related protein MYBAS1; K09422 transcription factor MYB, plant	NA	molecular_function:GO:0003677//DNA binding;
Sit8g349760H	NA	NA	NA	NA
Sit8g349820H	NA	NA	NA	NA
Sit8g349980H	XP_012704551.1/5.71e-10/PREDICTED: uncharacterized protein LOC101757584 [Setaria italica]	NA	NA	NA
Sit8g350020H	NA	NA	NA	NA
Sit8g350090H	XP_020200813.1/5.35982e-79/tropinone reductase-like 3 [Aegilops tauschii subsp. tauschii]	ats:109786642/1e-79/LOC109786642; tropinone reductase-like 3; K11147 dehydrogenase/reductase SDR family member 4 [EC:1.1.-.-]	PF00106/2.5E-14/short chain dehydrogenase	biological_process:GO:0080024//indolebutyric acid metabolic process;GO:0048767//root hair elongation;GO:0080026//response to indolebutyric acid;cellular_component:GO:0005777//peroxisome;molecular_function:GO:0016491//oxidoreductase activity;
Sit8g350100H	NA	NA	NA	NA
Sit8g350140H	OEL28595.1/5.00408e-11/hypothetical protein BAE44_0010388 [Dichanthelium oligosanthes]	NA	NA	NA
Sit8g350430H	NA	NA	NA	NA
Sit8g350860H	NA	NA	NA	NA
Sit8g350870H	KQK95890.1/4.92516e-173/hypothetical protein SETIT_028278mg, partial [Setaria italica]	bdi:100829387/6e-33/disease resistance protein RPP13; K13457 disease resistance protein RPM1	PF00931/1.5E-5/NB-ARC domain	NA
Sit8g350880H	XP_004982634.1/2.48021e-144/PREDICTED: U3 small nucleolar RNA-associated protein 25-like isoform X2 [Setaria italica]	egu:105053874/5e-15/L10-interacting MYB domain-containing protein-like; K13484 5-hydroxyisourate hydrolase / 2-oxo-4-hydroxy-4-carboxy-5-ureidoimidazoline decarboxylase [EC:3.5.2.17 4.1.1.97]	PF12776/1.8E-14/Myb/SANT-like DNA-binding domain	NA
Sit9g351660H	XP_004981013.1/2.20102e-51/PREDICTED: uncharacterized protein LOC101772933 [Setaria italica] &gt;KQK86131.1 hypothetical protein SETIT_037834mg [Setaria italica]	NA	NA	NA
Sit9g351900H	NA	NA	NA	NA
Sit9g351930H	XP_004955266.2/8.7222e-32/PREDICTED: PAP-specific phosphatase HAL2-like [Setaria italica] &gt;KQL32002.1 hypothetical protein SETIT_017127mg [Setaria italica]	sita:101762224/2e-32/PAP-specific phosphatase HAL2-like; K01082 3'(2'), 5'-bisphosphate nucleotidase [EC:3.1.3.7]	NA	biological_process:GO:0006790//sulfur compound metabolic process;GO:0046854//phosphatidylinositol phosphorylation;molecular_function:GO:0008441//3'(2'),5'-bisphosphate nucleotidase activity;
Sit9g351950H	NA	NA	NA	NA
Sit9g351970H	NA	NA	NA	NA
Sit9g352070H	XP_012704332.1/1.18801e-89/PREDICTED: CRIB domain-containing protein RIC4-like, partial [Setaria italica]	NA	PS50108/8.219/CRIB domain profile.	NA
Sit9g355090H	KQK86512.1/2.49704e-78/hypothetical protein SETIT_038643mg [Setaria italica]	NA	NA	NA
Sit9g355590H	XP_004981365.1/0/PREDICTED: protochlorophyllide-dependent translocon component 52, chloroplastic-like [Setaria italica]	tcc:18590461/1e-86/pheophorbide a oxygenase, chloroplastic; K13071 pheophorbide a oxygenase [EC:1.14.15.17]	PS51296/28.171/Rieske [2Fe-2S] iron-sulfur domain profile.	molecular_function:GO:0051537//2 iron, 2 sulfur cluster binding;GO:0010277//chlorophyllide a oxygenase [overall] activity;
Sit9g357850H	PAN44744.1/0/hypothetical protein PAHAL_I01509 [Panicum hallii]	NA	NA	biological_process:GO:0031146//SCF-dependent proteasomal ubiquitin-dependent protein catabolic process;molecular_function:GO:0004842//ubiquitin-protein transferase activity;
Sit9g358140H	PAN46893.1/2.27572e-29/hypothetical protein PAHAL_I03048 [Panicum hallii]	sita:101780890/5e-24/protein CHROMATIN REMODELING 24 isoform X1; K20093 DNA excision repair protein ERCC-6-like [EC:3.6.4.12]	NA	molecular_function:GO:0005524//ATP binding;
Sit9g358550H	OEL30283.1/0/Allene oxide synthase 1, chloroplastic [Dichanthelium oligosanthes]	zma:103625850/0.0/allene oxide synthase 1, chloroplastic; K01723 hydroperoxide dehydratase [EC:4.2.1.92]	PR00465/1.7E-7/E-class P450 group IV signature	biological_process:GO:0009611//response to wounding;GO:0050832//defense response to fungus;GO:0009753//response to jasmonic acid;GO:0031407//oxylipin metabolic process;GO:0009695//jasmonic acid biosynthetic process;GO:0016125//sterol metabolic process;cellular_component:GO:0010287//plastoglobule;GO:0009535//chloroplast thylakoid membrane;GO:0009941//chloroplast envelope;GO:0005739//mitochondrion;…
Sit9g363570H	XP_012704369.1/1.46101e-118/PREDICTED: uncharacterized protein LOC101764044, partial [Setaria italica]	NA	PF03168/5.4E-13/Late embryogenesis abundant protein	cellular_component:GO:0016021//integral component of membrane;
Sit9g368810H	NA	NA	NA	NA
Sit9g368900H	PAN46274.1/8.06628e-99/hypothetical protein PAHAL_I02642 [Panicum hallii]	NA	PF07899/1.6E-25/Frigida-like protein	biological_process:GO:0009908//flower development;GO:0030154//cell differentiation;
Sit9g371820H	PAN46664.1/0/hypothetical protein PAHAL_I02941 [Panicum hallii]	sbi:8065810/0.0/protochlorophyllide reductase B, chloroplastic; K00218 protochlorophyllide reductase [EC:1.3.1.33]	PR00081/1.6E-8/Glucose/ribitol dehydrogenase family signature	molecular_function:GO:0016630//protochlorophyllide reductase activity;
Sit9g373470H	PAN19704.1/2.27462e-30/hypothetical protein PAHAL_F01928 [Panicum hallii]	NA	NA	biological_process:GO:0042254//ribosome biogenesis;GO:0006412//translation;cellular_component:GO:0016021//integral component of membrane;GO:0022625//cytosolic large ribosomal subunit;molecular_function:GO:0003723//RNA binding;GO:0003735//structural constituent of ribosome;
Sit9g374230H	NA	NA	NA	NA
Sit9g374270H	OEL23492.1/3.46177e-81/hypothetical protein BAE44_0015488 [Dichanthelium oligosanthes]	NA	NA	cellular_component:GO:0016021//integral component of membrane;
Sit9g374310H	OEL16264.1/6.10858e-38/hypothetical protein BAE44_0022717, partial [Dichanthelium oligosanthes]	NA	NA	NA
Sit9g374530H	XP_004972142.1/8.89156e-11/PREDICTED: spidroin-1-like [Setaria italica]	NA	NA	NA
Sit9g375370H	PAN23431.1/4.96983e-35/hypothetical protein PAHAL_D00949 [Panicum hallii]	zma:103649167/2e-35/beta-glucuronosyltransferase GlcAT14B; K20891 beta-glucuronosyltransferase [EC:2.4.1.-]	NA	cellular_component:GO:0016020//membrane;GO:0016021//integral component of membrane;molecular_function:GO:0008375//acetylglucosaminyltransferase activity;
Sit9g375420H	NA	NA	NA	NA
Sit9g375950H	NA	NA	NA	NA
Sit9g376040H	AQL05793.1/6.41448e-41/hypothetical protein ZEAMMB73_Zm00001d047176 [Zea mays]	dcr:108195050/4e-15/lysine-specific demethylase REF6-like; K11446 histone demethylase JARID1 [EC:1.14.11.-]	PS51183/9.198/JmjN domain profile.	NA
Sit9g376060H	NA	NA	NA	NA
Sit9g377350H	NA	NA	NA	NA
Sit9g377410H	NA	NA	NA	NA
Sit9g377520H	NA	NA	NA	NA
Sit9g377580H	XP_004960667.1/1.27487e-25/PREDICTED: cyclin-A1-4-like isoform X2 [Setaria italica] &gt;KQL13570.1 hypothetical protein SETIT_021930mg [Setaria italica]	sita:101762128/2e-26/cyclin-A1-4; K06627 cyclin-A	PF00134/3.5E-16/Cyclin, N-terminal domain	cellular_component:GO:0005634//nucleus;
Sit9g377600H	XP_004983194.1/1.12623e-92/PREDICTED: uncharacterized protein LOC101754068 [Setaria italica] &gt;KQK89207.1 hypothetical protein SETIT_040183mg [Setaria italica]	NA	NA	NA
Sit9g377820H	NA	NA	NA	NA
Sit9g377950H	KQK89168.1/2.87787e-51/hypothetical protein SETIT_039595mg [Setaria italica]	obr:102700804/8e-32/UDP-D-xylose:L-fucose alpha-1,3-D-xylosyltransferase MGP4; K11714 rhamnogalacturonan II specific xylosyltransferase [EC:2.4.2.-]	PF02458/8.7E-14/Transferase family	NA
Sit9g380070H	NA	NA	NA	NA
Sit9g380400H	OEL20580.1/1.56913e-179/Caffeoylshikimate esterase [Dichanthelium oligosanthes]	mus:103978253/3e-149/caffeoylshikimate esterase-like; K01054 acylglycerol lipase [EC:3.1.1.23]	PF12146/7.1E-56/Serine aminopeptidase, S33	biological_process:GO:0006629//lipid metabolic process;cellular_component:GO:0016020//membrane;molecular_function:GO:0016787//hydrolase activity;GO:0016298//lipase activity;
Sit9g380890H	NA	NA	NA	NA
Sit9g381570H	KQL05641.1/8.59589e-12/hypothetical protein SETIT_004584mg, partial [Setaria italica]	NA	NA	NA
Sit9g381610H	NA	NA	NA	NA
Sit9g381620H	NA	NA	NA	NA
Sit9g382080H	KQK94627.1/1.03227e-43/hypothetical protein SETIT_027912mg, partial [Setaria italica]	NA	NA	NA
Sit9g382820H	PAN47845.1/1.09261e-87/hypothetical protein PAHAL_I03616 [Panicum hallii]	NA	NA	NA
Sit9g383010H	NA	NA	NA	NA
Sit9g383310H	NA	NA	NA	NA
Sit9g383450H	NA	NA	NA	NA
Sit9g383460H	NA	NA	NA	NA
Sit9g383470H	NA	NA	NA	NA
Sit9g383700H	XP_012699287.1/2.92569e-98/PREDICTED: indole-3-glycerol phosphate synthase-like [Setaria italica] &gt;KQL23296.1 hypothetical protein SETIT_030112mg [Setaria italica]	sita:101775600/6e-99/uncharacterized protein LOC101775600; K01609 indole-3-glycerol phosphate synthase [EC:4.1.1.48]	PF00218/9.7E-42/Indole-3-glycerol phosphate synthase	biological_process:GO:0006568//tryptophan metabolic process;molecular_function:GO:0004425//indole-3-glycerol-phosphate synthase activity;
Sit9g383730H	XP_004964887.1/1.05858e-49/PREDICTED: tuliposide A-converting enzyme 1, chloroplastic [Setaria italica] &gt;KQL09809.1 hypothetical protein SETIT_006888mg [Setaria italica]	egu:105060863/5e-19/tuliposide A-converting enzyme 2, chloroplastic-like; K20506 tuliposide A-converting enzyme [EC:4.2.99.22]	PF07859/2.7E-5/alpha/beta hydrolase fold	biological_process:GO:0008152//metabolic process;molecular_function:GO:0016787//hydrolase activity;
Sit9g384020H	AOZ57095.1/5.0949e-06/putative COBW domain-containing protein 1, CBWD1 [Saccharum hybrid cultivar R570]	NA	NA	NA
Sit9g384710H	NA	NA	NA	NA
Sit9g385280H	NA	NA	NA	NA
Sit9g385450H	NA	NA	NA	NA
Sit9g385580H	NA	NA	NA	NA
Sit9g385760H	XP_004986746.2/7.32764e-50/PREDICTED: cell number regulator 4-like [Setaria italica]	NA	TIGR01571/5.2E-16/A_thal_Cys_rich: uncharacterized Cys-rich domain	cellular_component:GO:0016021//integral component of membrane;
Sit9g385810H	NA	NA	NA	NA
Sit9g386400H	NA	sita:101754479/4e-10/equilibrative nucleotide transporter 3-like; K15014 solute carrier family 29 (equilibrative nucleoside transporter), member 1/2/3	NA	NA
Sit9g386590H	NA	NA	NA	NA
Sit9g386880H	NA	NA	NA	NA
Sit9g387320H	PAN48231.1/2.1589e-104/hypothetical protein PAHAL_I03769 [Panicum hallii]	NA	PF05678/1.3E-6/VQ motif	NA
Sit9g389280H	PAN48519.1/0/hypothetical protein PAHAL_I04052 [Panicum hallii]	cpep:111781709/5e-96/uncharacterized protein LOC111781709; K05658 ATP-binding cassette, subfamily B (MDR/TAP), member 1 [EC:7.6.2.2]	PS51471/13.314/Fe(2+) 2-oxoglutarate dioxygenase domain profile.	molecular_function:GO:0046872//metal ion binding;GO:0016491//oxidoreductase activity;
Sit9g390020H	NA	NA	NA	NA
Sit9g390280H	NA	NA	NA	NA
Sit9g390820H	NA	NA	NA	NA
Sit9g391810H	NA	NA	NA	NA
Sit9g391860H	NA	NA	NA	NA
Sit9g391870H	NA	NA	NA	NA
Sit9g392420H	NA	NA	NA	NA
Sit9g392430H	NA	NA	NA	NA
Sit9g392510H	NA	NA	NA	NA
Sit9g392520H	XP_002465038.1/6.74544e-131/glutathione S-transferase U17 [Sorghum bicolor] &gt;EER92036.1 hypothetical protein SORBI_3001G319700 [Sorghum bicolor]	sbi:8062887/1e-131/glutathione S-transferase U17; K00799 glutathione S-transferase [EC:2.5.1.18]	PF02798/3.3E-9/Glutathione S-transferase, N-terminal domain	biological_process:GO:0006749//glutathione metabolic process;GO:0009407//toxin catabolic process;cellular_component:GO:0005737//cytoplasm;molecular_function:GO:0004364//glutathione transferase activity;
Sit9g392540H	NA	NA	NA	NA
Sit9g393230H	XP_004972327.1/1.01548e-35/PREDICTED: potassium transporter 6-like [Setaria italica] &gt;KQL08480.1 hypothetical protein SETIT_004956mg [Setaria italica]	sita:101758416/2e-36/potassium transporter 6; K03549 KUP system potassium uptake protein	PF02705/8.4E-18/K+ potassium transporter	cellular_component:GO:0016020//membrane;GO:0016021//integral component of membrane;molecular_function:GO:0015079//potassium ion transmembrane transporter activity;
Sit9g394160H	NA	NA	NA	NA
Sit9g399320H	NA	NA	NA	NA
Sit9g404170H	NA	NA	NA	NA
Sit9g404470H	KQK91600.1/7.05351e-70/hypothetical protein SETIT_039345mg, partial [Setaria italica]	NA	PF08137/9.7E-13/DVL family	NA
Sit9g405140H	KQK91671.1/2.87397e-51/hypothetical protein SETIT_038068mg [Setaria italica]	NA	NA	NA
Sit9g405910H	NA	NA	NA	NA
Sit9g409750H	NA	NA	NA	NA
Sit9g409820H	NA	NA	NA	NA
Sit9g413690H	NA	NA	NA	NA
Sit9g413700H	NA	NA	NA	NA
