# Supplementary material for: De novo genome assembly of a foxtail millet cultivar Huagu11 uncovered the genetic difference to the cultivar Yugu1, and the genetic mechanism of imazethapyr tolerance
Source: BMC Plant Biol. 2021 Jun 12;21:271. doi: 10.1186/s12870-021-03003-8 (PMC8196518; doi:10.1186/s12870-021-03003-8)
Supplement: Supplementary file 22 — Additional file 22: Table S14. Functional annotation of Yugu1 PAV spefific genes with Nr (20170924), KEGG (v89.1), Interpro (interproscan-5.30-69.0) and GO (gene_ontology.1_2) database. [file 12870_2021_3003_MOESM22_ESM.xlsx]

## Sheet: yugu_pav_gene.list.all.glist.an
Table S14. Functional annotation of Yugu1 PAV spefific genes with Nr(20170924), KEGG(v89.1), Interpro(interproscan-5.30-69.0) and GO(gene_ontology.1_2) database
Unigene	Nr	KEGG	Interpro	GO
Seita.5G162100.2.v2.2	XP_004968712.1/0/PREDICTED: exocyst complex component SEC15B [Setaria italica] &gt;KQL05080.1 hypothetical protein SETIT_000335mg [Setaria italica] &gt;KQL05081.1 hypothetical protein SETIT_000335mg [Setaria italica]	sita:101778276/0.0/exocyst complex component SEC15B; K19985 exocyst complex component 6	PF04091/1.2E-62/Exocyst complex subunit Sec15-like	biological_process:GO:0006904//vesicle docking involved in exocytosis;cellular_component:GO:0000145//exocyst;
Seita.5G162100.1.v2.2	XP_004968712.1/0/PREDICTED: exocyst complex component SEC15B [Setaria italica] &gt;KQL05080.1 hypothetical protein SETIT_000335mg [Setaria italica] &gt;KQL05081.1 hypothetical protein SETIT_000335mg [Setaria italica]	sita:101778276/0.0/exocyst complex component SEC15B; K19985 exocyst complex component 6	PF04091/1.2E-62/Exocyst complex subunit Sec15-like	biological_process:GO:0006904//vesicle docking involved in exocytosis;cellular_component:GO:0000145//exocyst;
Seita.2G341900.1.v2.2	XP_004957930.1/0/PREDICTED: putative receptor-like protein kinase At4g00960 [Setaria italica] &gt;KQL26116.1 hypothetical protein SETIT_032285mg [Setaria italica]	ats:109762095/4e-179/LOC109762095; cysteine-rich receptor-like protein kinase 6; K04733 interleukin-1 receptor-associated kinase 4 [EC:2.7.11.1]	SM00220/1.1E-36/--	biological_process:GO:0006468//protein phosphorylation;molecular_function:GO:0005524//ATP binding;GO:0004672//protein kinase activity;
Seita.7G199200.1.v2.2	KQK98464.1/0/hypothetical protein SETIT_012758mg [Setaria italica]	NA	PF03478/1.1E-6/Protein of unknown function (DUF295)	NA
Seita.3G106900.1.v2.2	KQL13837.1/5.35829e-98/hypothetical protein SETIT_023479mg [Setaria italica]	NA	PTHR33120:SF3/9.4E-13/--	NA
Seita.5G159400.1.v2.2	XP_004968695.1/0/PREDICTED: AMSH-like ubiquitin thioesterase 3 [Setaria italica] &gt;KQL05058.1 hypothetical protein SETIT_001099mg [Setaria italica]	sita:101770439/0.0/AMSH-like ubiquitin thioesterase 3; K11866 STAM-binding protein [EC:3.4.19.12]	PS50249/24.589/MPN domain profile.	molecular_function:GO:0005515//protein binding;
Seita.8G233200.1.v2.2	XP_004979974.1/0/PREDICTED: uncharacterized protein LOC101760504 [Setaria italica]	ats:109747646/5e-18/LOC109747646; probable serine/threonine-protein kinase PBL6 isoform X1; K04733 interleukin-1 receptor-associated kinase 4 [EC:2.7.11.1]	PF00069/1.9E-9/Protein kinase domain	biological_process:GO:0006468//protein phosphorylation;molecular_function:GO:0005524//ATP binding;GO:0004672//protein kinase activity;
Seita.8G070200.1.v2.2	KQK93987.1/2.95088e-52/hypothetical protein SETIT_027140mg [Setaria italica]	NA	NA	NA
Seita.4G057300.1.v2.2	XP_014660472.1/9.04036e-136/PREDICTED: probable calcium-binding protein CML30 [Setaria italica]	obr:102718558/4e-74/probable calcium-binding protein CML30; K02183 calmodulin	PS50222/12.979/EF-hand calcium-binding domain profile.	molecular_function:GO:0005509//calcium ion binding;
Seita.8G087800.1.v2.2	NA	NA	NA	NA
Seita.6G040700.1.v2.2	XP_004974385.1/2.37772e-77/PREDICTED: uncharacterized protein LOC101756405 [Setaria italica]	NA	NA	NA
Seita.9G319600.1.v2.2	XP_004983632.1/0/PREDICTED: protein REVEILLE 2-like [Setaria italica] &gt;KQK89889.1 hypothetical protein SETIT_036966mg [Setaria italica]	peq:110021779/4e-07/protein CCA1-like isoform X1; K12133 MYB-related transcription factor LHY	PTHR12374:SF29/5.9E-116/--	NA
Seita.3G089400.1.v2.2	XP_004960720.1/1.09925e-83/PREDICTED: thioredoxin H2-2-like [Setaria italica]	peq:110030728/2e-13/thioredoxin H2-2; K03671 thioredoxin 1	PS51352/8.511/Thioredoxin domain profile.	biological_process:GO:0006662//glycerol ether metabolic process;GO:0045454//cell redox homeostasis;molecular_function:GO:0015035//protein disulfide oxidoreductase activity;
Seita.6G041300.1.v2.2	KQL00573.1/3.6325e-55/hypothetical protein SETIT_014646mg [Setaria italica]	NA	NA	NA
Seita.5G111200.1.v2.2	KQL04481.1/4.18036e-143/hypothetical protein SETIT_004413mg, partial [Setaria italica]	NA	NA	NA
Seita.2G211900.1.v2.2	KQL24565.1/1.80395e-67/hypothetical protein SETIT_032763mg [Setaria italica]	sita:101781933/3e-38/glutamate receptor 2.7; K05387 glutamate receptor, ionotropic, plant	PTHR43891/2.2E-40/--	NA
Seita.5G160500.1.v2.2	XP_004968700.1/0/PREDICTED: ubiquitin fusion degradation protein 1 homolog [Setaria italica]	sita:101772854/0.0/ubiquitin fusion degradation protein 1 homolog; K14016 ubiquitin fusion degradation protein 1	PTHR12555:SF16/2.1E-142/--	biological_process:GO:0006511//ubiquitin-dependent protein catabolic process;
Seita.5G104900.1.v2.2	KQL04424.1/2.28991e-124/hypothetical protein SETIT_003867mg [Setaria italica]	ccaj:109808007/1e-17/ethylene-responsive transcription factor RAP2-12-like isoform X1; K09286 EREBP-like factor	PF00847/9.8E-6/AP2 domain	biological_process:GO:0006355//regulation of transcription, DNA-templated;molecular_function:GO:0003700//DNA binding transcription factor activity;
Seita.1G179800.1.v2.2	XP_004952636.1/7.38461e-57/PREDICTED: protein LITTLE ZIPPER 3-like [Setaria italica] &gt;KQL29876.1 hypothetical protein SETIT_018856mg [Setaria italica]	NA	PTHR33601/2.0E-31/--	NA
Seita.6G141200.1.v2.2	KQL23193.1/7.17133e-47/hypothetical protein SETIT_032091mg [Setaria italica]	NA	PTHR33248/7.1E-29/--	NA
Seita.5G159900.1.v2.2	KQL05061.1/3.31278e-176/hypothetical protein SETIT_003986mg [Setaria italica]	NA	NA	NA
Seita.J030000.1.v2.2	KQK85149.1/0/hypothetical protein SETIT_040849mg [Setaria italica]	NA	PF05553/4.3E-5/Cotton fibre expressed protein	NA
Seita.3G378800.1.v2.2	KQL17081.1/0/hypothetical protein SETIT_024853mg [Setaria italica]	hbr:110659561/3e-42/ankyrin repeat and SOCS box protein 11-like; K19626 inversin	PS50297/48.57/Ankyrin repeat region circular profile.	molecular_function:GO:0005515//protein binding;
Seita.8G082000.1.v2.2	NA	NA	NA	NA
Seita.9G050600.1.v2.2	ACE86393.1/1.68786e-33/putative retroelement protein [Sorghum bicolor]	bdi:100829623/1e-12/probable serine/threonine-protein kinase PBL19 isoform X3; K04733 interleukin-1 receptor-associated kinase 4 [EC:2.7.11.1]	PTHR33116:SF3/9.4E-33/--	NA
Seita.8G214500.1.v2.2	NA	NA	NA	NA
Seita.4G008500.1.v2.2	XP_012700613.1/0/PREDICTED: pentatricopeptide repeat-containing protein At1g11290, chloroplastic [Setaria italica] &gt;KQL08981.1 hypothetical protein SETIT_005933mg [Setaria italica]	cit:102612526/3e-172/uncharacterized protein LOC102612526; K22733 magnesium transporter	PS51375/12.956/Pentatricopeptide (PPR) repeat profile.	molecular_function:GO:0008270//zinc ion binding;
Seita.5G159600.1.v2.2	NA	NA	NA	NA
Seita.5G101500.1.v2.2	KQL04381.1/7.10864e-94/hypothetical protein SETIT_004310mg [Setaria italica]	NA	PTHR33530/5.9E-39/--	NA
Seita.J011700.1.v2.2	KQK85844.1/0/hypothetical protein SETIT_020794mg [Setaria italica]	NA	PTHR30371:SF0/1.3E-41/--	cellular_component:GO:0016021//integral component of membrane;
Seita.9G284700.1.v2.2	NA	NA	NA	NA
Seita.5G324800.1.v2.2	XP_004970024.1/0/PREDICTED: uncharacterized protein LOC101766254 [Setaria italica] &gt;KQL07062.1 hypothetical protein SETIT_000578mg [Setaria italica]	NA	PTHR33671:SF5/0.0/--	NA
Seita.2G102700.1.v2.2	NA	NA	NA	NA
Seita.8G227700.1.v2.2	KQL05478.1/1.69219e-11/hypothetical protein SETIT_005059mg [Setaria italica]	sita:101784302/3e-11/DNA-directed RNA polymerases II, IV and V subunit 9B; K03017 DNA-directed RNA polymerase II subunit RPB9	PTHR11239:SF15/7.5E-12/--	biological_process:GO:0006351//transcription, DNA-templated;
Seita.3G378200.1.v2.2	XP_015618847.1/3.517e-175/PREDICTED: serine/threonine-protein phosphatase 6 regulatory ankyrin repeat subunit B isoform X1 [Oryza sativa Japonica Group] &gt;EEC69619.1 hypothetical protein OsI_38995 [Oryza sativa Indica Group] &gt;EEE53548.1 hypothetical protein OsJ_36760 [Oryza sativa Japonica Group]	hbr:110659561/5e-61/ankyrin repeat and SOCS box protein 11-like; K19626 inversin	PS50005/6.225/TPR repeat profile.	molecular_function:GO:0005515//protein binding;
Seita.5G163500.1.v2.2	KQL05100.1/8.59762e-68/hypothetical protein SETIT_003459mg [Setaria italica]	NA	NA	NA
Seita.9G211700.1.v2.2	XP_012704420.1/1.31591e-79/PREDICTED: putative ripening-related protein 7 [Setaria italica]	pavi:110772601/1e-17/LEAF RUST 10 DISEASE-RESISTANCE LOCUS RECEPTOR-LIKE PROTEIN KINASE-like 2.5; K04733 interleukin-1 receptor-associated kinase 4 [EC:2.7.11.1]	PTHR33191/6.6E-55/--	NA
Seita.8G088600.1.v2.2	XP_012703602.1/1.40862e-108/PREDICTED: probable WRKY transcription factor 20 [Setaria italica]	cmo:103501873/1e-43/probable WRKY transcription factor 26; K13424 WRKY transcription factor 33	PS50811/10.556/WRKY domain profile.	biological_process:GO:0006355//regulation of transcription, DNA-templated;molecular_function:GO:0043565//sequence-specific DNA binding;GO:0003700//DNA binding transcription factor activity;
Seita.3G362200.1.v2.2	NA	NA	NA	NA
Seita.8G234100.1.v2.2	XP_004980873.1/0/PREDICTED: geraniol 8-hydroxylase-like [Setaria italica] &gt;KQK95832.1 hypothetical protein SETIT_028156mg [Setaria italica]	csat:104784776/4e-127/cytochrome P450 76C1; K20556 cytochrome P450 family 76 subfamily C	PTHR24298:SF320/9.9E-207/--	biological_process:GO:0055114//oxidation-reduction process;molecular_function:GO:0020037//heme binding;GO:0016705//oxidoreductase activity, acting on paired donors, with incorporation or reduction of molecular oxygen;GO:0005506//iron ion binding;
Seita.9G050100.1.v2.2	XP_004981387.1/0/PREDICTED: uncharacterized protein LOC101786305 [Setaria italica] &gt;KQK86606.1 hypothetical protein SETIT_034548mg [Setaria italica]	NA	PTHR37604/4.4E-258/--	NA
Seita.4G166600.1.v2.2	KQL10813.1/3.04412e-14/hypothetical protein SETIT_007038mg [Setaria italica]	NA	NA	NA
Seita.J007300.1.v2.2	AGI48788.1/0/apocytochrome b (mitochondrion) [Lolium perenne]	sita:111256049/0.0/uncharacterized protein LOC111256049; K00412 ubiquinol-cytochrome c reductase cytochrome b subunit	PTHR19271/3.1E-109/--	cellular_component:GO:0016020//membrane;molecular_function:GO:0009055//electron transfer activity;GO:0016491//oxidoreductase activity;
Seita.8G253200.1.v2.2	NA	NA	NA	NA
Seita.5G164800.1.v2.2	XP_004968729.1/0/PREDICTED: peroxidase 72-like [Setaria italica] &gt;KQL05121.1 hypothetical protein SETIT_002076mg [Setaria italica]	sita:101785533/0.0/peroxidase 72; K00430 peroxidase [EC:1.11.1.7]	PR00461/4.6E-63/Plant peroxidase signature	biological_process:GO:0006979//response to oxidative stress;GO:0055114//oxidation-reduction process;molecular_function:GO:0020037//heme binding;GO:0004601//peroxidase activity;
Seita.8G130600.1.v2.2	KXG28900.1/6.95546e-16/hypothetical protein SORBI_3005G181400 [Sorghum bicolor]	NA	NA	NA
Seita.8G035600.1.v2.2	NA	NA	NA	NA
Seita.6G254400.1.v2.2	XP_004974268.1/2.38319e-122/PREDICTED: monothiol glutaredoxin-S10-like [Setaria italica] &gt;KQL03042.1 hypothetical protein SETIT_014543mg [Setaria italica]	bdi:100842156/4e-75/monothiol glutaredoxin-S10; K03676 glutaredoxin 3	PS51354/23.608/Glutaredoxin domain profile.	biological_process:GO:0045454//cell redox homeostasis;molecular_function:GO:0015035//protein disulfide oxidoreductase activity;GO:0009055//electron transfer activity;
Seita.3G000100.1.v2.2	XP_004963358.1/0/PREDICTED: uncharacterized protein LOC101765935 [Setaria italica]	NA	PTHR31280/0.0/--	NA
Seita.3G089600.1.v2.2	KQL13649.1/4.28004e-164/hypothetical protein SETIT_024484mg [Setaria italica]	NA	PTHR24015/3.6E-12/--	NA
Seita.6G253200.1.v2.2	XP_004974931.1/1.00269e-177/PREDICTED: RING-H2 finger protein ATL1-like [Setaria italica] &gt;KQL03024.1 hypothetical protein SETIT_015414mg [Setaria italica]	pda:103705563/7e-52/RING-H2 finger protein ATL16-like; K19041 E3 ubiquitin-protein ligase RNF38/44 [EC:2.3.2.27]	PTHR14155:SF451/3.0E-61/--	NA
Seita.8G201700.1.v2.2	KQK85494.1/6.39715e-120/hypothetical protein SETIT_020663mg, partial [Setaria italica]	NA	PTHR21495/2.8E-50/--	NA
Seita.5G160600.1.v2.2	OQU84348.1/3.01961e-17/hypothetical protein SORBI_3004G037401 [Sorghum bicolor]	NA	NA	NA
Seita.1G140300.1.v2.2	KFK23662.1/1.38931e-26/hypothetical protein AALP_AAs70636U000900 [Arabis alpina]	NA	NA	NA
Seita.3G118200.1.v2.2	NA	NA	NA	NA
Seita.2G301200.1.v2.2	KQL25624.1/0/hypothetical protein SETIT_033085mg [Setaria italica]	cmos:111447866/8e-48/ferric reduction oxidase 7, chloroplastic-like; K00521 ferric-chelate reductase [EC:1.16.1.7]	PF02365/3.1E-36/No apical meristem (NAM) protein	biological_process:GO:0006355//regulation of transcription, DNA-templated;molecular_function:GO:0003677//DNA binding;
Seita.2G212100.2.v2.2	XP_004956880.1/0/PREDICTED: phospholipase D delta-like isoform X1 [Setaria italica] &gt;XP_004956881.1 PREDICTED: phospholipase D delta-like isoform X1 [Setaria italica] &gt;KQL24567.1 hypothetical protein SETIT_028927mg [Setaria italica]	sita:101772618/0.0/phospholipase D delta isoform X1; K01115 phospholipase D1/2 [EC:3.1.4.4]	SM00239/4.6E-16/--	molecular_function:GO:0003824//catalytic activity;
Seita.2G212100.3.v2.2	XP_004956880.1/0/PREDICTED: phospholipase D delta-like isoform X1 [Setaria italica] &gt;XP_004956881.1 PREDICTED: phospholipase D delta-like isoform X1 [Setaria italica] &gt;KQL24567.1 hypothetical protein SETIT_028927mg [Setaria italica]	sita:101772618/0.0/phospholipase D delta isoform X1; K01115 phospholipase D1/2 [EC:3.1.4.4]	SM00239/4.6E-16/--	molecular_function:GO:0003824//catalytic activity;
Seita.2G212100.1.v2.2	XP_004956880.1/0/PREDICTED: phospholipase D delta-like isoform X1 [Setaria italica] &gt;XP_004956881.1 PREDICTED: phospholipase D delta-like isoform X1 [Setaria italica] &gt;KQL24567.1 hypothetical protein SETIT_028927mg [Setaria italica]	sita:101772618/0.0/phospholipase D delta isoform X1; K01115 phospholipase D1/2 [EC:3.1.4.4]	SM00239/4.6E-16/--	molecular_function:GO:0003824//catalytic activity;
Seita.9G176700.1.v2.2	KQK88175.1/7.94162e-76/hypothetical protein SETIT_038832mg [Setaria italica]	ats:109785745/9e-30/LOC109785745; ent-cassadiene C2-hydroxylase-like; K00512 steroid 17alpha-monooxygenase / 17alpha-hydroxyprogesterone deacetylase [EC:1.14.14.19 1.14.14.32]	PTHR24298:SF328/1.2E-37/--	biological_process:GO:0055114//oxidation-reduction process;molecular_function:GO:0020037//heme binding;GO:0016705//oxidoreductase activity, acting on paired donors, with incorporation or reduction of molecular oxygen;GO:0005506//iron ion binding;
Seita.5G160100.1.v2.2	XP_004968698.1/0/PREDICTED: protein disulfide isomerase-like 2-2 [Setaria italica] &gt;KQL05063.1 hypothetical protein SETIT_001948mg [Setaria italica]	sita:101772042/0.0/protein disulfide isomerase-like 2-2; K09584 protein disulfide-isomerase A6 [EC:5.3.4.1]	PS51352/16.188/Thioredoxin domain profile.	biological_process:GO:0045454//cell redox homeostasis;cellular_component:GO:0005783//endoplasmic reticulum;
Seita.4G008100.1.v2.2	XP_004964319.1/0/PREDICTED: binding partner of ACD11 1-like [Setaria italica]	NA	SM00360/2.8E-4/--	molecular_function:GO:0003676//nucleic acid binding;
Seita.3G104700.1.v2.2	XP_006643830.1/2.60644e-34/PREDICTED: syntaxin-32 [Oryza brachyantha]	obr:102715056/5e-35/syntaxin-32; K08490 syntaxin 5	PTHR19957/2.0E-38/--	NA
Seita.4G109500.1.v2.2	PAN26229.1/3.69235e-40/hypothetical protein PAHAL_J01091 [Panicum hallii]	NA	NA	NA
Seita.8G236300.1.v2.2	KQK95851.1/1.38974e-33/hypothetical protein SETIT_028280mg [Setaria italica]	NA	PF09366/6.2E-7/Protein of unknown function (DUF1997)	NA
Seita.8G069800.1.v2.2	KQK93984.1/0/hypothetical protein SETIT_027687mg [Setaria italica]	tcc:18595463/2e-49/tubby-like F-box protein 14; K19600 tubby-related protein 1	PTHR16517/8.3E-64/--	NA
Seita.3G107200.1.v2.2	NA	NA	NA	NA
Seita.8G070300.1.v2.2	ACE86396.1/2.50841e-88/rp3-like disease resistance protein [Sorghum bicolor]	sbi:110435864/7e-44/disease resistance protein RGA2-like; K19613 leucine-rich repeat protein SHOC2	PTHR23155:SF871/3.2E-34/--	NA
Seita.4G251300.1.v2.2	KQL11863.1/3.1774e-61/hypothetical protein SETIT_008144mg, partial [Setaria italica]	NA	NA	NA
Seita.9G342400.1.v2.2	NA	NA	NA	NA
Seita.4G014700.1.v2.2	KQL09057.1/3.18609e-160/hypothetical protein SETIT_007850mg [Setaria italica]	NA	PTHR31852/1.8E-39/--	NA
Seita.4G035000.1.v2.2	XP_004966635.1/5.64575e-58/PREDICTED: uncharacterized protein LOC101762849 [Setaria italica]	NA	PTHR33120:SF10/2.7E-39/--	NA
Seita.8G046900.1.v2.2	PAN17191.1/9.18672e-57/hypothetical protein PAHAL_C01292 [Panicum hallii] &gt;PAN17192.1 hypothetical protein PAHAL_C01292 [Panicum hallii]	sita:101773874/1e-53/transcription factor MYB61 isoform X1; K09422 transcription factor MYB, plant	NA	NA
Seita.5G164000.1.v2.2	KQL05110.1/0/hypothetical protein SETIT_004899mg, partial [Setaria italica]	cqi:110739554/1e-36/leucine-rich repeat extensin-like protein 1; K03006 DNA-directed RNA polymerase II subunit RPB1 [EC:2.7.7.6]	PTHR32093:SF50/2.7E-188/--	NA
Seita.2G049900.1.v2.2	NA	NA	NA	NA
Seita.2G287500.1.v2.2	KQL25460.1/1.97314e-112/hypothetical protein SETIT_032017mg [Setaria italica]	zma:103647618/6e-79/HVA22-like protein i; K17338 receptor expression-enhancing protein 1/2/3/4	PTHR12300:SF97/4.1E-78/--	NA
Seita.8G225800.1.v2.2	EMT25635.1/0/Cysteine-rich receptor-like protein kinase 8 [Aegilops tauschii]	bdi:112272465/7e-51/uncharacterized protein LOC112272465; K04733 interleukin-1 receptor-associated kinase 4 [EC:2.7.11.1]	PS50011/31.425/Protein kinase domain profile.	biological_process:GO:0006468//protein phosphorylation;molecular_function:GO:0005524//ATP binding;GO:0004672//protein kinase activity;
Seita.3G255300.1.v2.2	NA	NA	NA	NA
Seita.6G252400.1.v2.2	XP_004974235.1/0/PREDICTED: BAHD acyltransferase DCR [Setaria italica] &gt;KQL03013.1 hypothetical protein SETIT_013714mg [Setaria italica]	sita:101756283/0.0/BAHD acyltransferase DCR; K19747 BAHD acyltransferase [EC:2.3.1.-]	PTHR31896:SF4/2.9E-206/--	molecular_function:GO:0016747//transferase activity, transferring acyl groups other than amino-acyl groups;
Seita.5G162200.1.v2.2	XP_004968713.1/0/PREDICTED: poly [ADP-ribose] polymerase 2 [Setaria italica]	sita:101778678/0.0/poly [ADP-ribose] polymerase 2; K10798 poly [ADP-ribose] polymerase [EC:2.4.2.30]	SM00773/5.6E-38/--	biological_process:GO:0006471//protein ADP-ribosylation;molecular_function:GO:0003950//NAD+ ADP-ribosyltransferase activity;
Seita.8G155900.1.v2.2	KQK94988.1/0/hypothetical protein SETIT_025860mg [Setaria italica]	ccaj:109800247/1e-80/disease resistance protein RGA2-like isoform X1; K15078 structure-specific endonuclease subunit SLX1 [EC:3.6.1.-]	PF00931/1.4E-43/NB-ARC domain	molecular_function:GO:0043531//ADP binding;
Seita.8G035400.1.v2.2	KQK93612.1/0/hypothetical protein SETIT_028215mg [Setaria italica]	NA	PTHR43988/1.3E-37/--	NA
Seita.4G251100.1.v2.2	XP_012699832.1/2.58665e-139/PREDICTED: uncharacterized protein LOC101753634 isoform X2 [Setaria italica]	NA	PTHR31358/1.3E-71/--	NA
Seita.2G342100.1.v2.2	XP_012699403.1/0/PREDICTED: cysteine-rich receptor-like protein kinase 10 [Setaria italica]	ats:109762095/0.0/LOC109762095; cysteine-rich receptor-like protein kinase 6; K04733 interleukin-1 receptor-associated kinase 4 [EC:2.7.11.1]	PS51473/18.299/Gnk2-homologous domain profile.	biological_process:GO:0006468//protein phosphorylation;molecular_function:GO:0005524//ATP binding;GO:0004672//protein kinase activity;
Seita.6G252900.1.v2.2	XP_004974243.1/0/PREDICTED: AT-hook motif nuclear-localized protein 20-like [Setaria italica] &gt;XP_004974244.1 PREDICTED: AT-hook motif nuclear-localized protein 20-like [Setaria italica] &gt;XP_004974245.1 PREDICTED: AT-hook motif nuclear-localized protein 20-like [Setaria italica] &gt;XP_004974246.1 PREDICTED: AT-hook motif nuclear-localized protein 20-like [Setaria italica] &gt;KQL03021.1 hy…	bna:106447564/3e-14/zinc finger CCCH domain-containing protein 30-like; K23047 E3 ubiquitin-protein ligase UNKL [EC:2.3.2.27]	PTHR31100/5.1E-120/--	NA
Seita.2G301000.1.v2.2	KQL25622.1/0/hypothetical protein SETIT_030066mg [Setaria italica]	NA	PTHR33127/6.7E-33/--	NA
Seita.5G162800.1.v2.2	XP_004968715.1/0/PREDICTED: auxilin-related protein 1-like [Setaria italica] &gt;KQL05089.1 hypothetical protein SETIT_000200mg [Setaria italica]	ghi:107909421/1e-83/LOW QUALITY PROTEIN: auxilin-like protein 1; K18626 trichohyalin	PTHR23172:SF54/1.1E-290/--	NA
Seita.5G162800.3.v2.2	XP_004968715.1/0/PREDICTED: auxilin-related protein 1-like [Setaria italica] &gt;KQL05089.1 hypothetical protein SETIT_000200mg [Setaria italica]	gra:105787520/1e-85/auxilin-like protein 1; K18626 trichohyalin	PTHR23172/7.2E-243/--	NA
Seita.5G162800.2.v2.2	XP_004968715.1/0/PREDICTED: auxilin-related protein 1-like [Setaria italica] &gt;KQL05089.1 hypothetical protein SETIT_000200mg [Setaria italica]	gra:105787520/1e-85/auxilin-like protein 1; K18626 trichohyalin	PTHR23172/7.2E-243/--	NA
Seita.8G223100.1.v2.2	NA	NA	PF14368/2.9E-5/Probable lipid transfer	NA
Seita.J027000.1.v2.2	KQK85494.1/6.39715e-120/hypothetical protein SETIT_020663mg, partial [Setaria italica]	NA	PTHR21495/2.8E-50/--	NA
Seita.9G560300.1.v2.2	NA	NA	NA	NA
Seita.J009700.1.v2.2	EMS61551.1/8.51176e-139/NADH-ubiquinone oxidoreductase chain 2 [Triticum urartu]	pda:11542591/6e-135/nad2, DP_nd2; NADH dehydrogenase subunit 2; K03879 NADH-ubiquinone oxidoreductase chain 2 [EC:7.1.1.2]	PF00361/4.0E-52/Proton-conducting membrane transporter	NA
Seita.6G254000.2.v2.2	KQL03036.1/8.73865e-46/hypothetical protein SETIT_014640mg [Setaria italica]	zma:103643172/9e-44/mediator of RNA polymerase II transcription subunit 15a isoform X1; K14972 PAX-interacting protein 1	PTHR33137:SF4/1.1E-25/--	NA
Seita.6G254000.1.v2.2	KQL03036.1/5.77234e-84/hypothetical protein SETIT_014640mg [Setaria italica]	zma:103643172/4e-62/mediator of RNA polymerase II transcription subunit 15a isoform X1; K14972 PAX-interacting protein 1	PTHR33137:SF4/1.4E-39/--	NA
Seita.6G254000.3.v2.2	KQL03036.1/1.51964e-91/hypothetical protein SETIT_014640mg [Setaria italica]	zma:103643172/1e-63/mediator of RNA polymerase II transcription subunit 15a isoform X1; K14972 PAX-interacting protein 1	PTHR33137/9.0E-40/--	NA
Seita.8G222100.1.v2.2	NA	NA	NA	NA
Seita.2G341800.1.v2.2	XP_012699404.1/0/PREDICTED: cysteine-rich receptor-like protein kinase 15 [Setaria italica]	ats:109766241/0.0/LOC109766241; cysteine-rich receptor-like protein kinase 6; K04733 interleukin-1 receptor-associated kinase 4 [EC:2.7.11.1]	PF01657/2.3E-10/Salt stress response/antifungal	biological_process:GO:0006468//protein phosphorylation;molecular_function:GO:0005524//ATP binding;GO:0004672//protein kinase activity;
Seita.8G076400.1.v2.2	KQK94056.1/0/hypothetical protein SETIT_027566mg [Setaria italica]	osa:4351817/5e-89/2-alkenal reductase (NADP(+)-dependent); K07119 uncharacterized protein	PTHR43205:SF1/5.1E-121/--	biological_process:GO:0055114//oxidation-reduction process;
Seita.8G068700.1.v2.2	NA	NA	NA	NA
Seita.1G175600.1.v2.2	KQL29832.1/3.63498e-90/hypothetical protein SETIT_0199811mg, partial [Setaria italica]	NA	PF05553/1.5E-10/Cotton fibre expressed protein	NA
Seita.5G164600.1.v2.2	KQL05119.1/0/hypothetical protein SETIT_004076mg [Setaria italica]	mus:103993143/2e-60/wall-associated receptor kinase 3-like; K04733 interleukin-1 receptor-associated kinase 4 [EC:2.7.11.1]	PF07645/2.8E-8/Calcium-binding EGF domain	molecular_function:GO:0005509//calcium ion binding;
Seita.J028300.1.v2.2	NA	NA	NA	NA
Seita.8G222000.1.v2.2	NA	NA	NA	NA
Seita.7G202700.1.v2.2	NA	NA	NA	NA
Seita.6G042000.1.v2.2	KQL00573.1/7.1512e-68/hypothetical protein SETIT_014646mg [Setaria italica]	NA	NA	NA
Seita.4G008400.1.v2.2	XP_004964322.1/0/PREDICTED: bark storage protein B-like [Setaria italica] &gt;XP_012701100.1 PREDICTED: bark storage protein B-like [Setaria italica] &gt;KQL08980.1 hypothetical protein SETIT_006840mg [Setaria italica]	pxb:103958384/2e-08/uncharacterized protein LOC103958384; K07870 mitochondrial Rho GTPase 1 [EC:3.6.5.-]	PTHR21234:SF30/3.8E-144/--	biological_process:GO:0009116//nucleoside metabolic process;molecular_function:GO:0003824//catalytic activity;
Seita.4G014600.1.v2.2	KQL01609.1/3.68315e-13/hypothetical protein SETIT_015971mg [Setaria italica]	NA	NA	NA
Seita.8G252900.1.v2.2	XP_012701633.1/2.2075e-35/PREDICTED: putative F-box/FBD/LRR-repeat protein At1g78760 isoform X1 [Setaria italica]	NA	NA	NA
Seita.5G165000.1.v2.2	XP_004968731.1/0/PREDICTED: hydroxyethylthiazole kinase [Setaria italica]	sita:101786742/0.0/hydroxyethylthiazole kinase; K00878 hydroxyethylthiazole kinase [EC:2.7.1.50]	PF02110/3.5E-64/Hydroxyethylthiazole kinase family	biological_process:GO:0009228//thiamine biosynthetic process;molecular_function:GO:0004417//hydroxyethylthiazole kinase activity;
Seita.7G291700.1.v2.2	XP_004978321.1/1.76807e-167/PREDICTED: citrate-binding protein-like [Setaria italica] &gt;KQK99559.1 hypothetical protein SETIT_012377mg [Setaria italica]	jre:109009978/2e-29/polypyrimidine tract-binding protein homolog 3-like; K14948 polypyrimidine tract-binding protein 2	PF08787/6.4E-19/Alginate lyase	NA
Seita.5G164300.1.v2.2	KQL05116.1/8.43764e-142/hypothetical protein SETIT_004472mg [Setaria italica]	NA	NA	NA
Seita.2G040900.1.v2.2	XP_004955523.1/0/PREDICTED: probable carboxylesterase 15 [Setaria italica] &gt;KQL22527.1 hypothetical protein SETIT_030397mg [Setaria italica]	mus:103977527/3e-42/tuliposide A-converting enzyme 2, chloroplastic-like; K20506 tuliposide A-converting enzyme [EC:4.2.99.22]	PF07859/4.5E-54/alpha/beta hydrolase fold	biological_process:GO:0008152//metabolic process;molecular_function:GO:0016787//hydrolase activity;
Seita.8G228300.4.v2.2	PAN43756.1/0/hypothetical protein PAHAL_H01720 [Panicum hallii]	sbi:8063787/7e-114/cysteine-rich receptor-like protein kinase 10 isoform X1; K04733 interleukin-1 receptor-associated kinase 4 [EC:2.7.11.1]	SM00220/2.1E-34/--	biological_process:GO:0006468//protein phosphorylation;molecular_function:GO:0005524//ATP binding;GO:0004672//protein kinase activity;
Seita.8G228300.1.v2.2	PAN43756.1/0/hypothetical protein PAHAL_H01720 [Panicum hallii]	sbi:8063787/7e-114/cysteine-rich receptor-like protein kinase 10 isoform X1; K04733 interleukin-1 receptor-associated kinase 4 [EC:2.7.11.1]	SM00220/2.1E-34/--	biological_process:GO:0006468//protein phosphorylation;molecular_function:GO:0005524//ATP binding;GO:0004672//protein kinase activity;
Seita.8G228300.2.v2.2	PAN43756.1/0/hypothetical protein PAHAL_H01720 [Panicum hallii]	bdi:100829732/6e-134/uncharacterized protein LOC100829732; K04733 interleukin-1 receptor-associated kinase 4 [EC:2.7.11.1]	SM00220/1.8E-9/--	biological_process:GO:0006468//protein phosphorylation;molecular_function:GO:0005524//ATP binding;GO:0004672//protein kinase activity;
Seita.8G228300.3.v2.2	PAN43756.1/0/hypothetical protein PAHAL_H01720 [Panicum hallii]	sbi:8063787/7e-114/cysteine-rich receptor-like protein kinase 10 isoform X1; K04733 interleukin-1 receptor-associated kinase 4 [EC:2.7.11.1]	SM00220/2.1E-34/--	biological_process:GO:0006468//protein phosphorylation;molecular_function:GO:0005524//ATP binding;GO:0004672//protein kinase activity;
Seita.2G088600.1.v2.2	PAN10306.1/3.01469e-79/hypothetical protein PAHAL_B01286 [Panicum hallii]	NA	PTHR33257/3.7E-34/--	NA
Seita.9G010800.1.v2.2	KQK86172.1/1.53454e-69/hypothetical protein SETIT_039491mg [Setaria italica]	sita:101769877/6e-54/4-hydroxyphenylacetaldehyde oxime monooxygenase; K13029 4-hydroxyphenylacetaldehyde oxime monooxygenase [EC:1.14.14.37]	PTHR24298/1.2E-51/--	biological_process:GO:0055114//oxidation-reduction process;molecular_function:GO:0020037//heme binding;GO:0016705//oxidoreductase activity, acting on paired donors, with incorporation or reduction of molecular oxygen;GO:0005506//iron ion binding;
Seita.8G068200.1.v2.2	KQL01442.1/1.69234e-12/hypothetical protein SETIT_015609mg [Setaria italica]	NA	NA	NA
Seita.1G175700.2.v2.2	KQL29833.1/1.89563e-50/hypothetical protein SETIT_018916mg [Setaria italica] &gt;KQL29834.1 hypothetical protein SETIT_018916mg [Setaria italica]	NA	NA	NA
Seita.1G175700.1.v2.2	KQL29833.1/1.89563e-50/hypothetical protein SETIT_018916mg [Setaria italica] &gt;KQL29834.1 hypothetical protein SETIT_018916mg [Setaria italica]	NA	NA	NA
Seita.1G175700.3.v2.2	KQL29833.1/1.82136e-44/hypothetical protein SETIT_018916mg [Setaria italica] &gt;KQL29834.1 hypothetical protein SETIT_018916mg [Setaria italica]	NA	NA	NA
Seita.J009600.1.v2.2	KQK85820.1/1.34343e-122/hypothetical protein SETIT_020792mg [Setaria italica]	NA	NA	NA
Seita.9G148100.1.v2.2	XP_012704117.1/0/PREDICTED: type IV inositol polyphosphate 5-phosphatase 7-like [Setaria italica] &gt;XP_012704118.1 PREDICTED: type IV inositol polyphosphate 5-phosphatase 7-like [Setaria italica] &gt;KQK87833.1 hypothetical protein SETIT_034992mg [Setaria italica]	mdm:103414056/0.0/type IV inositol polyphosphate 5-phosphatase 6-like; K20279 synaptojanin [EC:3.1.3.36]	SM00128/1.9E-41/--	biological_process:GO:0046856//phosphatidylinositol dephosphorylation;
Seita.8G100600.1.v2.2	NA	NA	NA	NA
Seita.5G101000.1.v2.2	KQL04377.1/3.37419e-149/hypothetical protein SETIT_004969mg, partial [Setaria italica]	NA	PTHR34835/2.8E-51/--	NA
Seita.2G300900.1.v2.2	XP_004959649.1/0/PREDICTED: U-box domain-containing protein 44-like [Setaria italica]	jre:108981193/1e-49/U-box domain-containing protein 44-like; K08332 vacuolar protein 8	PTHR22849:SF4/2.5E-283/--	biological_process:GO:0016567//protein ubiquitination;molecular_function:GO:0005515//protein binding;GO:0004842//ubiquitin-protein transferase activity;
Seita.8G228700.1.v2.2	KQK95783.1/0/hypothetical protein SETIT_027373mg, partial [Setaria italica]	hbr:110651621/0.0/G-type lectin S-receptor-like serine/threonine-protein kinase LECRK3 isoform X1; K04733 interleukin-1 receptor-associated kinase 4 [EC:2.7.11.1]	SM00108/2.2E-7/--	biological_process:GO:0048544//recognition of pollen;GO:0006468//protein phosphorylation;molecular_function:GO:0005524//ATP binding;GO:0004672//protein kinase activity;
Seita.8G155500.1.v2.2	XP_002449976.1/0/putative disease resistance protein RGA4 [Sorghum bicolor]	ccaj:109800247/2e-89/disease resistance protein RGA2-like isoform X1; K15078 structure-specific endonuclease subunit SLX1 [EC:3.6.1.-]	PF00931/1.7E-64/NB-ARC domain	molecular_function:GO:0043531//ADP binding;
Seita.6G254700.1.v2.2	XP_004974271.1/0/PREDICTED: uncharacterized protein LOC101769402 [Setaria italica] &gt;KQL03044.1 hypothetical protein SETIT_013620mg [Setaria italica]	nta:107774058/8e-07/probable DEAD-box ATP-dependent RNA helicase 48; K17679 ATP-dependent RNA helicase MSS116, mitochondrial [EC:3.6.4.13]	PTHR31589:SF4/1.1E-181/--	NA
Seita.2G047700.1.v2.2	XP_004955589.1/1.07478e-65/PREDICTED: uncharacterized protein LOC101776276 [Setaria italica]	NA	PTHR33172:SF5/9.6E-41/--	NA
Seita.7G262000.1.v2.2	NA	NA	NA	NA
Seita.9G320000.1.v2.2	XP_004983633.1/0/PREDICTED: phospholipase A1-Ibeta2, chloroplastic-like [Setaria italica] &gt;KQK89894.1 hypothetical protein SETIT_035149mg [Setaria italica]	mtr:MTR_7g081620/4e-95/glycerolipase A1; K16818 phospholipase A1 [EC:3.1.1.32]	PTHR31403:SF33/9.3E-254/--	biological_process:GO:0006629//lipid metabolic process;
Seita.8G233500.1.v2.2	OEL27124.1/7.06458e-36/hypothetical protein BAE44_0011857 [Dichanthelium oligosanthes]	NA	NA	NA
Seita.6G253600.1.v2.2	XP_004974254.1/1.09787e-86/PREDICTED: zinc finger protein 593 homolog [Setaria italica] &gt;KQL03028.1 hypothetical protein SETIT_014659mg [Setaria italica]	sita:101763030/2e-87/zinc finger protein 593 homolog; K14821 bud site selection protein 20	PF12171/5.3E-11/Zinc-finger double-stranded RNA-binding	molecular_function:GO:0008270//zinc ion binding;GO:0003676//nucleic acid binding;
Seita.5G104200.1.v2.2	NA	NA	NA	NA
Seita.6G253100.1.v2.2	XP_004974249.1/8.75938e-160/PREDICTED: LOB domain-containing protein 29-like [Setaria italica] &gt;KQL03023.1 hypothetical protein SETIT_015156mg [Setaria italica]	sita:101761009/2e-160/LOB domain-containing protein 29; K13945 LOB domain-containing protein 29	PTHR31529/8.2E-101/--	NA
Seita.5G165800.1.v2.2	KQL05133.1/8.23526e-81/hypothetical protein SETIT_004269mg [Setaria italica]	NA	PTHR44634/7.8E-14/--	NA
Seita.3G270600.1.v2.2	NA	NA	NA	NA
Seita.8G230300.1.v2.2	NA	NA	NA	NA
Seita.5G163100.1.v2.2	XP_004968718.1/2.06372e-159/PREDICTED: uncharacterized protein LOC101780704 [Setaria italica] &gt;KQL05093.1 hypothetical protein SETIT_004809mg [Setaria italica]	obr:102719419/1e-38/probable L-type lectin-domain containing receptor kinase S.5; K04733 interleukin-1 receptor-associated kinase 4 [EC:2.7.11.1]	PF04640/1.2E-27/PLATZ transcription factor	NA
Seita.5G161200.1.v2.2	XP_004968704.1/1.45472e-66/PREDICTED: glycine, alanine and asparagine-rich protein [Setaria italica]	NA	PTHR36751/2.0E-29/--	NA
Seita.8G228500.1.v2.2	XP_004979960.1/1.1447e-91/PREDICTED: disease resistance protein RPP13-like isoform X1 [Setaria italica] &gt;XP_012704043.1 PREDICTED: disease resistance protein RPP13-like isoform X2 [Setaria italica]	bdi:100829387/1e-27/disease resistance protein RPP13; K13457 disease resistance protein RPM1	PF00931/8.5E-13/NB-ARC domain	molecular_function:GO:0043531//ADP binding;
Seita.7G000300.1.v2.2	PAN36863.1/9.27576e-24/hypothetical protein PAHAL_B02586 [Panicum hallii]	NA	PTHR33220/3.0E-21/--	NA
Seita.9G148400.1.v2.2	XP_014661269.1/1.08998e-140/PREDICTED: protein P21-like [Setaria italica]	ats:109742393/2e-48/LOC109742393; G-type lectin S-receptor-like serine/threonine-protein kinase At1g34300; K04733 interleukin-1 receptor-associated kinase 4 [EC:2.7.11.1]	PS51367/31.39/Thaumatin family profile.	NA
Seita.6G251400.1.v2.2	KQL03000.1/3.29258e-142/hypothetical protein SETIT_015756mg [Setaria italica]	oeu:111385388/3e-42/protein JINGUBANG-like; K03362 F-box and WD-40 domain protein 1/11	PTHR22844/6.9E-79/--	molecular_function:GO:0005515//protein binding;
Seita.8G131200.1.v2.2	XP_004951217.1/0/PREDICTED: nephrocystin-3 [Setaria italica] &gt;KQL27752.1 hypothetical protein SETIT_016699mg [Setaria italica]	NA	PS50005/8.585/TPR repeat profile.	molecular_function:GO:0005515//protein binding;
Seita.1G330900.1.v2.2	NA	NA	NA	NA
Seita.9G055100.1.v2.2	KQK86661.1/5.60888e-48/hypothetical protein SETIT_0389102mg, partial [Setaria italica]	sbi:8081255/1e-39/tryptophan synthase alpha chain; K13222 indole-3-glycerol-phosphate lyase [EC:4.1.2.8]	PTHR43406/4.3E-42/--	biological_process:GO:0006568//tryptophan metabolic process;molecular_function:GO:0004834//tryptophan synthase activity;
Seita.6G230900.1.v2.2	KQL02754.1/0/hypothetical protein SETIT_013193mg [Setaria italica]	sly:101263330/1e-163/receptor-like protein EIX2; K13466 EIX receptor 1/2	PF13855/1.8E-6/Leucine rich repeat	molecular_function:GO:0005515//protein binding;
Seita.5G094600.1.v2.2	NA	NA	NA	NA
Seita.J008000.1.v2.2	ABE98701.1/3.18383e-37/hypothetical protein (mitochondrion) [Zea mays subsp. mays] &gt;ABF70941.1 hypothetical protein (mitochondrion) [Zea mays subsp. mays]	pda:11542554/2e-08/rps3, DP_031; ribosomal protein S3; K02982 small subunit ribosomal protein S3	NA	NA
Seita.9G350700.1.v2.2	NA	NA	NA	NA
Seita.3G346600.1.v2.2	NA	NA	NA	NA
Seita.6G013800.1.v2.2	NA	NA	NA	NA
Seita.8G072400.1.v2.2	XP_004978940.1/4.32592e-138/PREDICTED: uncharacterized protein LOC101786675 [Setaria italica] &gt;KQK94012.1 hypothetical protein SETIT_028092mg [Setaria italica]	NA	PF03018/9.3E-20/Dirigent-like protein	NA
Seita.9G344100.1.v2.2	XP_002454502.1/9.85941e-14/tRNA pseudouridine synthase A, mitochondrial isoform X1 [Sorghum bicolor] &gt;EES07478.1 hypothetical protein SORBI_3004G287100 [Sorghum bicolor]	sbi:8076052/2e-14/tRNA pseudouridine synthase A, mitochondrial isoform X1; K06173 tRNA pseudouridine38-40 synthase [EC:5.4.99.12]	NA	NA
Seita.J024800.1.v2.2	XP_004979624.1/0/PREDICTED: putative disease resistance protein RGA1 [Setaria italica]	gra:105772718/1e-49/disease resistance protein RGA2-like; K15078 structure-specific endonuclease subunit SLX1 [EC:3.6.1.-]	PF00560/0.28/Leucine Rich Repeat	molecular_function:GO:0043531//ADP binding;GO:0005515//protein binding;
Seita.6G251900.1.v2.2	XP_004974231.1/0/PREDICTED: NAC domain-containing protein 17-like [Setaria italica] &gt;KQL03006.1 hypothetical protein SETIT_013361mg [Setaria italica]	cpep:111802683/9e-40/ferric reduction oxidase 7, chloroplastic-like; K00521 ferric-chelate reductase [EC:1.16.1.7]	PS51005/59.441/NAC domain profile.	biological_process:GO:0006355//regulation of transcription, DNA-templated;molecular_function:GO:0003677//DNA binding;
Seita.2G342000.1.v2.2	XP_014660211.1/0/PREDICTED: putative receptor-like protein kinase At4g00960 [Setaria italica]	ats:109762095/2e-158/LOC109762095; cysteine-rich receptor-like protein kinase 6; K04733 interleukin-1 receptor-associated kinase 4 [EC:2.7.11.1]	PS51473/18.227/Gnk2-homologous domain profile.	biological_process:GO:0006468//protein phosphorylation;molecular_function:GO:0005524//ATP binding;GO:0004672//protein kinase activity;
Seita.4G008200.1.v2.2	XP_004964321.1/1.31976e-133/PREDICTED: B3 domain-containing protein Os06g0112300-like [Setaria italica]	NA	PTHR31391:SF46/5.5E-65/--	molecular_function:GO:0003677//DNA binding;
Seita.2G045300.1.v2.2	PAN11362.1/2.18661e-32/hypothetical protein PAHAL_B01848 [Panicum hallii]	NA	NA	NA
Seita.8G084500.1.v2.2	XP_004985541.1/1.04048e-38/PREDICTED: uncharacterized protein LOC101767053 [Setaria italica]	NA	NA	NA
Seita.7G001000.1.v2.2	PAN36863.1/9.27576e-24/hypothetical protein PAHAL_B02586 [Panicum hallii]	NA	PTHR33220/3.0E-21/--	NA
Seita.5G160200.1.v2.2	KQL05064.1/0/hypothetical protein SETIT_003942mg, partial [Setaria italica]	cit:102610761/6e-14/agamous-like MADS-box protein AGL104 isoform X1; K09260 MADS-box transcription enhancer factor 2A	PR00404/6.6E-8/MADS domain signature	molecular_function:GO:0003677//DNA binding;GO:0046983//protein dimerization activity;
Seita.8G047000.1.v2.2	NA	NA	NA	NA
Seita.3G179000.1.v2.2	KQL14736.1/1.076e-62/hypothetical protein SETIT_024050mg [Setaria italica]	NA	PTHR34395/1.2E-19/--	NA
Seita.3G000600.1.v2.2	XP_004959912.1/5.77769e-158/PREDICTED: ras-related protein RABC1 [Setaria italica] &gt;KQL12605.1 hypothetical protein SETIT_023208mg [Setaria italica] &gt;PAN40934.1 hypothetical protein PAHAL_G02970 [Panicum hallii]	sita:101776568/1e-158/ras-related protein RABC1; K07910 Ras-related protein Rab-18	PR00449/3.1E-38/Transforming protein P21 ras signature	molecular_function:GO:0005525//GTP binding;GO:0003924//GTPase activity;
Seita.2G040700.1.v2.2	XP_004955521.1/0/PREDICTED: probable carboxylesterase 15 [Setaria italica] &gt;KQL22524.1 hypothetical protein SETIT_030476mg [Setaria italica]	pda:103717078/2e-41/tuliposide A-converting enzyme 2, chloroplastic-like; K20506 tuliposide A-converting enzyme [EC:4.2.99.22]	PF07859/4.8E-55/alpha/beta hydrolase fold	biological_process:GO:0008152//metabolic process;molecular_function:GO:0016787//hydrolase activity;
Seita.4G173100.1.v2.2	XP_004965541.1/3.71333e-127/PREDICTED: PLASMODESMATA CALLOSE-BINDING PROTEIN 5-like [Setaria italica]	cann:107859596/4e-28/glucan endo-1,3-beta-glucosidase 1; K19891 glucan endo-1,3-beta-glucosidase 1/2/3 [EC:3.2.1.39]	PTHR32227:SF118/7.2E-42/--	NA
Seita.9G276500.1.v2.2	OQU80249.1/0/hypothetical protein SORBI_3007G100275 [Sorghum bicolor]	ats:109784939/3e-12/LOC109784939; zinc finger protein GIS2-like; K09250 cellular nucleic acid-binding protein	SM00343/0.03/--	molecular_function:GO:0008270//zinc ion binding;GO:0003676//nucleic acid binding;
Seita.8G059700.1.v2.2	EEE53511.1/1.94413e-76/hypothetical protein OsJ_36687 [Oryza sativa Japonica Group]	cit:102629486/9e-08/uncharacterized protein LOC102629486; K15502 serine/threonine-protein phosphatase 6 regulatory ankyrin repeat subunit A	PS50297/8.587/Ankyrin repeat region circular profile.	molecular_function:GO:0005515//protein binding;
Seita.5G162400.1.v2.2	PAN30653.1/1.50711e-12/hypothetical protein PAHAL_E02943 [Panicum hallii]	NA	NA	NA
Seita.J006300.1.v2.2	PAN20442.1/3.1328e-27/hypothetical protein PAHAL_C03369 [Panicum hallii]	NA	NA	NA
Seita.8G046500.1.v2.2	NA	NA	NA	NA
Seita.8G158900.1.v2.2	PAN48138.1/1.31439e-45/hypothetical protein PAHAL_I03696, partial [Panicum hallii]	NA	PTHR31669/3.0E-39/--	biological_process:GO:0006355//regulation of transcription, DNA-templated;
Seita.5G159300.1.v2.2	XP_004971793.1/0/PREDICTED: dnaJ protein ERDJ3B-like [Setaria italica]	sita:101765851/0.0/dnaJ protein ERDJ3B; K09517 DnaJ homolog subfamily B member 11	PF00226/5.1E-28/DnaJ domain	NA
Seita.J007400.1.v2.2	KQK85798.1/3.42914e-59/hypothetical protein SETIT_020773mg [Setaria italica]	NA	PTHR36344/5.0E-13/--	NA
Seita.2G045700.1.v2.2	KQL22582.1/0/hypothetical protein SETIT_032989mg [Setaria italica]	NA	PTHR44293/1.0E-62/--	NA
Seita.J008500.1.v2.2	YP_003433876.1/4.65629e-56/NADH dehydrogenase subunit 4L (mitochondrion) [Oryza rufipogon] &gt;BAI67980.1 NADH dehydrogenase subunit 4L (mitochondrion) [Oryza rufipogon] &gt;BAI68035.1 NADH dehydrogenase subunit 4L (mitochondrion) [Oryza sativa Indica Group] &gt;KQK85811.1 hypothetical protein SETIT_020791mg [Setaria italica]	sbi:4306018/1e-56/nad4L, SobioMp24; NADH dehydrogenase subunit 4L; K03882 NADH-ubiquinone oxidoreductase chain 4L [EC:7.1.1.2]	PTHR11434/6.9E-51/--	biological_process:GO:0042773//ATP synthesis coupled electron transport;GO:0055114//oxidation-reduction process;molecular_function:GO:0016651//oxidoreductase activity, acting on NAD(P)H;
Seita.4G014400.1.v2.2	PAN26229.1/6.61714e-36/hypothetical protein PAHAL_J01091 [Panicum hallii]	NA	NA	NA
Seita.8G242700.1.v2.2	KQK95919.1/4.17886e-85/hypothetical protein SETIT_028617mg [Setaria italica]	bdi:100834425/1e-48/G-type lectin S-receptor-like serine/threonine-protein kinase SD2-5; K04733 interleukin-1 receptor-associated kinase 4 [EC:2.7.11.1]	PTHR27002/5.0E-45/--	NA
Seita.5G155500.1.v2.2	NA	NA	NA	NA
Seita.4G277400.1.v2.2	NA	NA	NA	NA
Seita.5G324900.1.v2.2	XP_004970025.1/0/PREDICTED: plant cysteine oxidase 5-like isoform X1 [Setaria italica] &gt;XP_004970026.1 PREDICTED: plant cysteine oxidase 5-like isoform X1 [Setaria italica] &gt;KQL07064.1 hypothetical protein SETIT_002693mg [Setaria italica]	sita:101766661/0.0/plant cysteine oxidase 5 isoform X1; K10712 cysteamine dioxygenase [EC:1.13.11.19]	PTHR22966:SF30/1.3E-110/--	biological_process:GO:0055114//oxidation-reduction process;molecular_function:GO:0016702//oxidoreductase activity, acting on single donors with incorporation of molecular oxygen, incorporation of two atoms of oxygen;
Seita.2G040600.1.v2.2	XP_004955522.1/0/PREDICTED: probable carboxylesterase 15 isoform X1 [Setaria italica] &gt;KQL22523.1 hypothetical protein SETIT_030411mg [Setaria italica]	egu:105060863/3e-46/tuliposide A-converting enzyme 2, chloroplastic-like; K20506 tuliposide A-converting enzyme [EC:4.2.99.22]	PF07859/8.5E-53/alpha/beta hydrolase fold	biological_process:GO:0008152//metabolic process;molecular_function:GO:0016787//hydrolase activity;
Seita.2G301100.1.v2.2	KQL25623.1/0/hypothetical protein SETIT_032710mg, partial [Setaria italica]	egr:104451286/2e-06/LOW QUALITY PROTEIN: L-ascorbate oxidase; K00423 L-ascorbate oxidase [EC:1.10.3.3]	PTHR44004/9.9E-180/--	NA
Seita.6G250400.3.v2.2	XP_004974218.1/0/PREDICTED: protein HESO1-like isoform X3 [Setaria italica]	peq:110024601/2e-59/uncharacterized protein LOC110024601 isoform X1; K13291 terminal uridylyltransferase [EC:2.7.7.52]	PTHR12271/8.2E-110/--	NA
Seita.6G250400.4.v2.2	XP_004974218.1/0/PREDICTED: protein HESO1-like isoform X3 [Setaria italica]	peq:110024601/2e-59/uncharacterized protein LOC110024601 isoform X1; K13291 terminal uridylyltransferase [EC:2.7.7.52]	PTHR12271/8.2E-110/--	NA
Seita.6G250400.2.v2.2	XP_004974217.1/0/PREDICTED: terminal uridylyltransferase 7-like isoform X2 [Setaria italica]	peq:110024601/2e-124/uncharacterized protein LOC110024601 isoform X1; K13291 terminal uridylyltransferase [EC:2.7.7.52]	PTHR12271/1.3E-198/--	molecular_function:GO:0016779//nucleotidyltransferase activity;
Seita.6G250400.1.v2.2	XP_004974217.1/0/PREDICTED: terminal uridylyltransferase 7-like isoform X2 [Setaria italica]	peq:110024601/3e-127/uncharacterized protein LOC110024601 isoform X1; K13291 terminal uridylyltransferase [EC:2.7.7.52]	PTHR12271/5.7E-211/--	molecular_function:GO:0016779//nucleotidyltransferase activity;
Seita.6G254600.1.v2.2	XP_004974270.1/0/PREDICTED: probable aminopyrimidine aminohydrolase, mitochondrial [Setaria italica] &gt;KQL03043.1 hypothetical protein SETIT_013435mg [Setaria italica]	sita:101769001/0.0/bifunctional TH2 protein, mitochondrial; K22911 thiamine phosphate phosphatase / amino-HMP aminohydrolase [EC:3.1.3.100 3.5.99.-]	PS51257/6.0/Prokaryotic membrane lipoprotein lipid attachment site profile.	NA
Seita.9G148300.1.v2.2	XP_004982238.1/1.07578e-164/PREDICTED: protein P21-like [Setaria italica] &gt;KQK87834.1 hypothetical protein SETIT_037366mg [Setaria italica]	ats:109742393/3e-81/LOC109742393; G-type lectin S-receptor-like serine/threonine-protein kinase At1g34300; K04733 interleukin-1 receptor-associated kinase 4 [EC:2.7.11.1]	PTHR31048:SF47/6.3E-110/--	NA
Seita.8G156300.1.v2.2	KQK94992.1/7.67084e-77/hypothetical protein SETIT_027468mg [Setaria italica]	sbi:8074385/3e-17/jacalin-related lectin 3 isoform X3; K04733 interleukin-1 receptor-associated kinase 4 [EC:2.7.11.1]	PF01419/3.8E-17/Jacalin-like lectin domain	NA
Seita.7G000500.1.v2.2	PAN36863.1/9.27576e-24/hypothetical protein PAHAL_B02586 [Panicum hallii]	NA	PTHR33220/3.0E-21/--	NA
Seita.3G237500.2.v2.2	XP_004962046.1/0/PREDICTED: proteoglycan 4-like isoform X2 [Setaria italica]	NA	PTHR31358:SF7/1.2E-276/--	NA
Seita.3G237500.1.v2.2	XP_004962044.1/0/PREDICTED: proteoglycan 4-like isoform X1 [Setaria italica] &gt;KQL15429.1 hypothetical protein SETIT_021294mg [Setaria italica]	NA	PTHR31358:SF7/3.6E-289/--	NA
Seita.J009300.1.v2.2	KQK85819.1/5.08797e-178/hypothetical protein SETIT_020755mg, partial [Setaria italica]	sita:111256056/2e-180/LOW QUALITY PROTEIN: uncharacterized protein LOC111256056; K02126 F-type H+-transporting ATPase subunit a	PTHR11410/1.8E-101/--	biological_process:GO:0015986//ATP synthesis coupled proton transport;cellular_component:GO:0045263//proton-transporting ATP synthase complex, coupling factor F(o);molecular_function:GO:0015078//hydrogen ion transmembrane transporter activity;
Seita.J008600.1.v2.2	ABY55200.1/1.91827e-61/ribosomal protein S19 (mitochondrion) [Bambusa oldhamii] &gt;AEK66744.1 ribosomal protein S19 (mitochondrion) [Ferrocalamus rimosivaginus] &gt;AEX98106.1 ribosomal protein S19 (mitochondrion) [Ferrocalamus rimosivaginus]	osa:6450135/2e-59/rps19, OrsajM_p37; ribosomal protein S19; K02965 small subunit ribosomal protein S19	PF00203/1.2E-21/Ribosomal protein S19	biological_process:GO:0006412//translation;cellular_component:GO:0005840//ribosome;molecular_function:GO:0003735//structural constituent of ribosome;
Seita.3G330700.1.v2.2	KQL16544.1/0/hypothetical protein SETIT_022163mg [Setaria italica]	ats:109769106/1e-94/LOC109769106; aspartic proteinase nepenthesin-1-like; K22683 aspartyl protease family protein [EC:3.4.23.-]	PTHR13683:SF346/6.0E-150/--	biological_process:GO:0006508//proteolysis;molecular_function:GO:0004190//aspartic-type endopeptidase activity;
Seita.8G069300.1.v2.2	KQK93976.1/8.18397e-56/hypothetical protein SETIT_027680mg, partial [Setaria italica]	NA	NA	NA
Seita.9G308300.1.v2.2	KQK89749.1/2.00191e-69/hypothetical protein SETIT_0374121mg, partial [Setaria italica]	NA	PTHR33783/6.6E-32/--	NA
Seita.9G552400.1.v2.2	NA	NA	NA	NA
Seita.3G157400.1.v2.2	XP_004961318.1/7.05784e-66/PREDICTED: non-specific lipid-transfer protein 2-like [Setaria italica] &gt;KQL14469.1 hypothetical protein SETIT_024496mg [Setaria italica]	NA	SM00499/1.1E-4/--	biological_process:GO:0006869//lipid transport;
Seita.7G240900.1.v2.2	OEL34906.1/4.15206e-10/hypothetical protein BAE44_0004078 [Dichanthelium oligosanthes]	NA	NA	NA
Seita.3G000200.1.v2.2	KQL12602.1/0/hypothetical protein SETIT_024405mg [Setaria italica]	dzi:111283728/1e-11/uncharacterized protein LOC111283728 isoform X1; K09775 uncharacterized protein	PF02485/2.0E-78/Core-2/I-Branching enzyme	cellular_component:GO:0016020//membrane;molecular_function:GO:0008375//acetylglucosaminyltransferase activity;
Seita.6G125200.1.v2.2	XP_004974648.1/5.63554e-141/PREDICTED: dehydration-responsive element-binding protein 1E-like [Setaria italica] &gt;KQL01543.1 hypothetical protein SETIT_015330mg [Setaria italica]	gab:108451861/7e-10/ethylene-responsive transcription factor 4-like; K09286 EREBP-like factor	SM00380/1.3E-4/--	biological_process:GO:0006355//regulation of transcription, DNA-templated;molecular_function:GO:0003700//DNA binding transcription factor activity;
Seita.8G156400.1.v2.2	KQK94766.1/1.43348e-36/hypothetical protein SETIT_028001mg [Setaria italica]	NA	PTHR31589/7.4E-22/--	NA
Seita.6G252600.2.v2.2	XP_004974239.1/0/PREDICTED: puromycin-sensitive aminopeptidase [Setaria italica]	sita:101757755/0.0/puromycin-sensitive aminopeptidase; K01256 aminopeptidase N [EC:3.4.11.2]	PF17432/2.2E-125/Domain of unknown function (DUF3458_C) ARM repeats	biological_process:GO:0006508//proteolysis;molecular_function:GO:0008237//metallopeptidase activity;GO:0008270//zinc ion binding;
Seita.6G252600.1.v2.2	XP_004974239.1/0/PREDICTED: puromycin-sensitive aminopeptidase [Setaria italica]	sita:101757755/0.0/puromycin-sensitive aminopeptidase; K01256 aminopeptidase N [EC:3.4.11.2]	PF17432/2.2E-125/Domain of unknown function (DUF3458_C) ARM repeats	biological_process:GO:0006508//proteolysis;molecular_function:GO:0008237//metallopeptidase activity;GO:0008270//zinc ion binding;
Seita.J010200.1.v2.2	KFK23662.1/2.35877e-28/hypothetical protein AALP_AAs70636U000900 [Arabis alpina]	NA	NA	NA
Seita.4G006400.1.v2.2	NA	NA	NA	NA
Seita.7G241000.1.v2.2	PAN40172.1/1.86578e-20/hypothetical protein PAHAL_G02364 [Panicum hallii]	NA	NA	NA
Seita.5G185800.1.v2.2	XP_004968870.1/0/PREDICTED: G-type lectin S-receptor-like serine/threonine-protein kinase SD2-5 [Setaria italica]	bdi:100835658/0.0/G-type lectin S-receptor-like serine/threonine-protein kinase SD2-5 isoform X1; K04733 interleukin-1 receptor-associated kinase 4 [EC:2.7.11.1]	PF00069/9.6E-51/Protein kinase domain	biological_process:GO:0006468//protein phosphorylation;molecular_function:GO:0005524//ATP binding;GO:0004672//protein kinase activity;
Seita.5G185800.2.v2.2	XP_004968870.1/0/PREDICTED: G-type lectin S-receptor-like serine/threonine-protein kinase SD2-5 [Setaria italica]	bdi:100835658/0.0/G-type lectin S-receptor-like serine/threonine-protein kinase SD2-5 isoform X1; K04733 interleukin-1 receptor-associated kinase 4 [EC:2.7.11.1]	PF00069/9.6E-51/Protein kinase domain	biological_process:GO:0006468//protein phosphorylation;molecular_function:GO:0005524//ATP binding;GO:0004672//protein kinase activity;
Seita.J007700.1.v2.2	YP_762353.1/1.29193e-72/ribosomal protein L16 (mitochondrion) [Sorghum bicolor] &gt;ABI60888.1 ribosomal protein L16 (mitochondrion) [Sorghum bicolor]	sbi:4306022/2e-73/rpl16, SobioMp31; ribosomal protein L16; K02878 large subunit ribosomal protein L16	PTHR12220:SF18/8.6E-64/--	biological_process:GO:0006412//translation;cellular_component:GO:0005840//ribosome;molecular_function:GO:0003735//structural constituent of ribosome;GO:0019843//rRNA binding;
Seita.5G160900.1.v2.2	XP_004968702.1/1.50278e-93/PREDICTED: GATA transcription factor 23-like [Setaria italica]	egu:105048322/2e-12/GATA transcription factor 19-like; K21630 GATA-type zinc finger protein 1	PTHR10071/1.8E-59/--	biological_process:GO:0006355//regulation of transcription, DNA-templated;molecular_function:GO:0043565//sequence-specific DNA binding;GO:0008270//zinc ion binding;GO:0003700//DNA binding transcription factor activity;
Seita.9G252400.1.v2.2	NA	NA	NA	NA
Seita.8G143000.1.v2.2	KQK94833.1/0/hypothetical protein SETIT_028174mg [Setaria italica]	ats:109747879/3e-22/LOC109747879; beta-fructofuranosidase, insoluble isoenzyme 3-like; K01193 beta-fructofuranosidase [EC:3.2.1.26]	PTHR31549:SF29/1.4E-107/--	NA
Seita.2G361600.1.v2.2	KQL26341.1/4.23406e-61/hypothetical protein SETIT_032770mg [Setaria italica]	NA	PTHR34395:SF3/4.1E-32/--	NA
Seita.6G251100.1.v2.2	XP_004974226.1/0/PREDICTED: protein WALLS ARE THIN 1-like [Setaria italica] &gt;KQL02997.1 hypothetical protein SETIT_013886mg [Setaria italica]	nto:104085001/4e-146/WAT1-related protein At3g18200 isoform X1; K17500 integrin-linked kinase-associated serine/threonine phosphatase 2C [EC:3.1.3.16]	PTHR31218/2.5E-207/--	cellular_component:GO:0016020//membrane;GO:0016021//integral component of membrane;molecular_function:GO:0022857//transmembrane transporter activity;
Seita.J008900.1.v2.2	YP_740363.1/9.96456e-80/NADH dehydrogenase subunit 3 (mitochondrion) [Zea perennis] &gt;YP_740442.1 NADH dehydrogenase subunit 3 (mitochondrion) [Zea luxurians] &gt;YP_740388.1 NADH dehydrogenase subunit 3 (mitochondrion) [Zea mays subsp. parviglumis] &gt;YP_762508.1 NADH dehydrogenase subunit 3 (mitochondrion) [Tripsacum dactyloides] &gt;CAA32833.1 unnamed protein product (mitochondrion) [Zea ma…	sbi:4306053/2e-79/nad3, SobioMp05; NADH dehydrogenase subunit 3; K03880 NADH-ubiquinone oxidoreductase chain 3 [EC:7.1.1.2]	PTHR11058:SF9/8.8E-39/--	biological_process:GO:0055114//oxidation-reduction process;molecular_function:GO:0008137//NADH dehydrogenase (ubiquinone) activity;
Seita.8G042300.2.v2.2	KQK93694.1/2.58495e-176/hypothetical protein SETIT_027348mg [Setaria italica]	bdi:104582992/7e-27/uncharacterized protein LOC104582992 isoform X2; K17302 coatomer subunit beta'	PTHR33453/1.5E-101/--	biological_process:GO:0017148//negative regulation of translation;molecular_function:GO:0030598//rRNA N-glycosylase activity;
Seita.8G042300.4.v2.2	KQK93694.1/0/hypothetical protein SETIT_027348mg [Setaria italica]	bdi:104582992/2e-11/uncharacterized protein LOC104582992 isoform X2; K17302 coatomer subunit beta'	PTHR33453/1.4E-75/--	biological_process:GO:0017148//negative regulation of translation;molecular_function:GO:0030598//rRNA N-glycosylase activity;
Seita.8G042300.3.v2.2	KQK93694.1/2.58495e-176/hypothetical protein SETIT_027348mg [Setaria italica]	bdi:104582992/7e-27/uncharacterized protein LOC104582992 isoform X2; K17302 coatomer subunit beta'	PTHR33453/1.5E-101/--	biological_process:GO:0017148//negative regulation of translation;molecular_function:GO:0030598//rRNA N-glycosylase activity;
Seita.8G042300.1.v2.2	KQK93694.1/8.95243e-176/hypothetical protein SETIT_027348mg [Setaria italica]	bdi:104582992/7e-27/uncharacterized protein LOC104582992 isoform X2; K17302 coatomer subunit beta'	PTHR33453/1.7E-101/--	biological_process:GO:0017148//negative regulation of translation;molecular_function:GO:0030598//rRNA N-glycosylase activity;
Seita.8G086400.1.v2.2	OEL37923.1/4.32877e-99/GDSL esterase/lipase [Dichanthelium oligosanthes]	lang:109336872/1e-14/alpha-L-fucosidase 3-like; K01206 alpha-L-fucosidase [EC:3.2.1.51]	PTHR22835/5.7E-87/--	NA
Seita.6G252500.1.v2.2	XP_004974238.1/0/PREDICTED: protein SRC2 homolog [Setaria italica]	vvi:100243942/8e-37/BAHD acyltransferase DCR; K19747 BAHD acyltransferase [EC:2.3.1.-]	PTHR32246:SF52/7.9E-102/--	NA
Seita.8G229000.1.v2.2	KQK95786.1/0/hypothetical protein SETIT_028628mg [Setaria italica]	tcc:18593212/1e-12/uncharacterized protein At4g26485; K19307 25S rRNA (uracil2634-N3)-methyltransferase [EC:2.1.1.313]	PF07887/4.9E-39/Calmodulin binding protein-like	biological_process:GO:0006950//response to stress;molecular_function:GO:0005516//calmodulin binding;
Seita.9G319700.1.v2.2	NA	NA	NA	NA
Seita.8G153600.1.v2.2	KQK94959.1/0/hypothetical protein SETIT_027475mg, partial [Setaria italica]	sly:101263330/1e-91/receptor-like protein EIX2; K13466 EIX receptor 1/2	PS51450/7.227/Leucine-rich repeat profile.	molecular_function:GO:0005515//protein binding;
Seita.5G110900.1.v2.2	NA	NA	NA	NA
Seita.8G075000.1.v2.2	NA	NA	NA	NA
Seita.4G035400.1.v2.2	XP_004964553.1/1.61931e-75/PREDICTED: uncharacterized protein LOC101770827 [Setaria italica] &gt;KQL09293.1 hypothetical protein SETIT_007541mg [Setaria italica]	NA	PTHR33120/4.7E-53/--	NA
Seita.4G008300.1.v2.2	KQL08979.1/0/hypothetical protein SETIT_006977mg [Setaria italica]	sita:101781591/0.0/5'-methylthioadenosine/S-adenosylhomocysteine nucleosidase 2; K01244 5'-methylthioadenosine nucleosidase [EC:3.2.2.16]	PTHR21234/4.0E-120/--	biological_process:GO:0009116//nucleoside metabolic process;molecular_function:GO:0003824//catalytic activity;
Seita.J011200.1.v2.2	KQK85838.1/2.09286e-147/hypothetical protein SETIT_020776mg [Setaria italica]	NA	PTHR37774/5.8E-107/--	biological_process:GO:0015986//ATP synthesis coupled proton transport;cellular_component:GO:0000276//mitochondrial proton-transporting ATP synthase complex, coupling factor F(o);molecular_function:GO:0015078//hydrogen ion transmembrane transporter activity;
Seita.6G253300.1.v2.2	XP_004974250.1/2.41918e-88/PREDICTED: ethylene-responsive transcription factor ERF096-like [Setaria italica]	nsy:104216543/8e-30/ethylene-responsive transcription factor 1B-like; K14516 ethylene-responsive transcription factor 1	PS51032/22.972/AP2/ERF domain profile.	biological_process:GO:0006355//regulation of transcription, DNA-templated;molecular_function:GO:0003700//DNA binding transcription factor activity;
Seita.8G059800.1.v2.2	XP_004980237.1/0/PREDICTED: protein ACCELERATED CELL DEATH 6-like [Setaria italica] &gt;KQK93882.1 hypothetical protein SETIT_026089mg [Setaria italica]	mus:103997230/7e-77/serine/threonine-protein phosphatase 6 regulatory ankyrin repeat subunit A-like isoform X2; K15502 serine/threonine-protein phosphatase 6 regulatory ankyrin repeat subunit A	PS50088/8.523/Ankyrin repeat profile.	molecular_function:GO:0005515//protein binding;
Seita.6G033400.1.v2.2	XP_004974362.1/0/PREDICTED: putative F-box/LRR-repeat protein 23 [Setaria italica]	ats:109760077/4e-34/LOC109760077; U-box domain-containing protein 4-like; K08332 vacuolar protein 8	PTHR44078/2.2E-74/--	molecular_function:GO:0005515//protein binding;
Seita.8G042000.1.v2.2	KQK93689.1/1.87691e-139/hypothetical protein SETIT_026870mg [Setaria italica]	bdi:104582992/6e-07/uncharacterized protein LOC104582992 isoform X2; K17302 coatomer subunit beta'	PF00161/4.1E-38/Ribosome inactivating protein	biological_process:GO:0017148//negative regulation of translation;molecular_function:GO:0030598//rRNA N-glycosylase activity;
Seita.J009100.1.v2.2	YP_009381286.1/5.79281e-51/hypothetical protein AEK19_MT0886 (mitochondrion) [Utricularia reniformis] &gt;ART31117.1 hypothetical protein AEK19_MT0886 (mitochondrion) [Utricularia reniformis]	NA	NA	NA
Seita.9G050700.1.v2.2	XP_004981392.2/0/PREDICTED: pentatricopeptide repeat-containing protein At3g29230-like [Setaria italica] &gt;KQK86611.1 hypothetical protein SETIT_035127mg [Setaria italica]	mtr:MTR_4g024860/6e-111/SLOW growth protein; K19589 release factor glutamine methyltransferase [EC:2.1.1.297]	PTHR24015:SF731/6.8E-224/--	NA
Seita.3G111300.1.v2.2	KQL13882.1/2.26723e-87/hypothetical protein SETIT_024222mg [Setaria italica]	NA	PS51257/5.0/Prokaryotic membrane lipoprotein lipid attachment site profile.	NA
Seita.9G241100.1.v2.2	KQK88940.1/2.30013e-180/hypothetical protein SETIT_035773mg [Setaria italica]	sita:101754716/1e-116/ent-cassadiene C2-hydroxylase; K00512 steroid 17alpha-monooxygenase / 17alpha-hydroxyprogesterone deacetylase [EC:1.14.14.19 1.14.14.32]	PF00067/9.5E-28/Cytochrome P450	biological_process:GO:0055114//oxidation-reduction process;molecular_function:GO:0020037//heme binding;GO:0016705//oxidoreductase activity, acting on paired donors, with incorporation or reduction of molecular oxygen;GO:0005506//iron ion binding;
Seita.5G164500.2.v2.2	XP_004968727.1/4.80316e-166/PREDICTED: dephospho-CoA kinase [Setaria italica] &gt;KQL05118.1 hypothetical protein SETIT_004328mg [Setaria italica]	sita:101784470/9e-167/dephospho-CoA kinase; K00859 dephospho-CoA kinase [EC:2.7.1.24]	PTHR10695:SF35/2.1E-97/--	biological_process:GO:0015937//coenzyme A biosynthetic process;molecular_function:GO:0005524//ATP binding;GO:0004140//dephospho-CoA kinase activity;
Seita.5G164500.1.v2.2	XP_004968727.1/4.80316e-166/PREDICTED: dephospho-CoA kinase [Setaria italica] &gt;KQL05118.1 hypothetical protein SETIT_004328mg [Setaria italica]	sita:101784470/9e-167/dephospho-CoA kinase; K00859 dephospho-CoA kinase [EC:2.7.1.24]	PTHR10695:SF35/2.1E-97/--	biological_process:GO:0015937//coenzyme A biosynthetic process;molecular_function:GO:0005524//ATP binding;GO:0004140//dephospho-CoA kinase activity;
Seita.6G254900.1.v2.2	XP_004974274.1/3.18209e-58/PREDICTED: mitochondrial import receptor subunit TOM9-2 [Setaria italica] &gt;KQL03046.1 hypothetical protein SETIT_014739mg [Setaria italica]	sita:101770467/6e-59/mitochondrial import receptor subunit TOM9-2; K17769 mitochondrial import receptor subunit TOM22	PTHR12504/1.5E-23/--	biological_process:GO:0006886//intracellular protein transport;cellular_component:GO:0005741//mitochondrial outer membrane;
Seita.6G254500.1.v2.2	PAN36767.1/0/hypothetical protein PAHAL_F00308 [Panicum hallii]	ats:109762802/3e-54/LOC109762802; auxin transport protein BIG; K10691 E3 ubiquitin-protein ligase UBR4 [EC:2.3.2.27]	PF00657/5.4E-14/GDSL-like Lipase/Acylhydrolase	molecular_function:GO:0016788//hydrolase activity, acting on ester bonds;
Seita.2G333700.1.v2.2	KQL26025.1/4.22871e-61/hypothetical protein SETIT_031546mg [Setaria italica]	NA	PF14368/1.1E-4/Probable lipid transfer	NA
Seita.5G159000.1.v2.2	XP_004968694.1/1.06724e-126/PREDICTED: transcription initiation factor TFIID subunit 13 [Setaria italica] &gt;KQL05055.1 hypothetical protein SETIT_003096mg [Setaria italica]	sita:101770036/2e-127/transcription initiation factor TFIID subunit 13; K03127 transcription initiation factor TFIID subunit 13	PF02269/5.5E-32/Transcription initiation factor IID, 18kD subunit	biological_process:GO:0006366//transcription from RNA polymerase II promoter;
Seita.6G021500.1.v2.2	XP_004972538.1/4.04148e-70/PREDICTED: uncharacterized protein LOC101765057 [Setaria italica]	NA	NA	NA
Seita.5G160300.1.v2.2	NA	NA	NA	NA
Seita.6G255700.1.v2.2	XP_014660871.1/6.43245e-146/PREDICTED: uncharacterized protein LOC101762628 [Setaria italica]	dosa:Os04t0650000-01/7e-10/Os04g0650000, OCP, ORYZAIN_ALPHA_CHAIN; Similar to Oryzain alpha chain precursor (EC 3.4.22.-).; K01365 cathepsin L [EC:3.4.22.15]	PF08246/1.8E-9/Cathepsin propeptide inhibitor domain (I29)	molecular_function:GO:0008234//cysteine-type peptidase activity;
Seita.6G125100.1.v2.2	XP_004973287.1/5.85209e-130/PREDICTED: uncharacterized protein LOC101773007 [Setaria italica]	NA	PTHR34377/2.3E-70/--	NA
Seita.6G255400.1.v2.2	XP_004974280.1/0/PREDICTED: uncharacterized protein LOC101772610 [Setaria italica]	sita:101772610/0.0/uncharacterized protein LOC101772610; K19514 renin receptor	PTHR37735/6.2E-136/--	NA
Seita.5G165400.1.v2.2	NA	NA	NA	NA
Seita.6G213000.1.v2.2	NA	NA	NA	NA
Seita.8G127500.1.v2.2	KQK94662.1/2.58169e-83/hypothetical protein SETIT_027021mg [Setaria italica]	NA	NA	NA
Seita.8G039300.1.v2.2	NA	NA	NA	NA
Seita.5G165300.1.v2.2	NA	NA	NA	NA
Seita.8G097700.1.v2.2	NA	NA	NA	NA
Seita.9G299600.1.v2.2	PAN48100.1/4.40422e-33/hypothetical protein PAHAL_I03670 [Panicum hallii]	NA	PTHR44850/1.1E-20/--	NA
Seita.6G219400.1.v2.2	XP_004973969.1/0/PREDICTED: putative receptor-like protein kinase At3g47110 [Setaria italica] &gt;KQL02600.1 hypothetical protein SETIT_013142mg [Setaria italica]	osa:107276510/0.0/probable LRR receptor-like serine/threonine-protein kinase At3g47570; K13437 receptor kinase-like protein	PTHR43887/0.0/--	biological_process:GO:0006468//protein phosphorylation;molecular_function:GO:0005524//ATP binding;GO:0005515//protein binding;GO:0004672//protein kinase activity;
Seita.8G039100.1.v2.2	NA	NA	NA	NA
Seita.5G020000.1.v2.2	EEC82858.1/3.00469e-13/hypothetical protein OsI_27710 [Oryza sativa Indica Group]	NA	PTHR33065/4.5E-14/--	NA
Seita.6G250100.1.v2.2	XP_004974215.1/0/PREDICTED: dihydroxy-acid dehydratase, chloroplastic [Setaria italica] &gt;KQL02985.1 hypothetical protein SETIT_013458mg [Setaria italica]	sita:101783283/0.0/dihydroxy-acid dehydratase, chloroplastic; K01687 dihydroxy-acid dehydratase [EC:4.2.1.9]	PF00920/1.6E-214/Dehydratase family	biological_process:GO:0008152//metabolic process;molecular_function:GO:0003824//catalytic activity;
Seita.6G255100.1.v2.2	XP_004974278.1/2.41839e-133/PREDICTED: protein PROTON GRADIENT REGULATION 5, chloroplastic [Setaria italica] &gt;KQL03048.1 hypothetical protein SETIT_015371mg [Setaria italica]	NA	PTHR35709/1.4E-53/--	biological_process:GO:0009644//response to high light intensity;GO:0009773//photosynthetic electron transport in photosystem I;
Seita.8G201900.1.v2.2	NA	NA	NA	NA
Seita.1G330800.1.v2.2	XP_004954022.1/0/PREDICTED: ethylene-responsive transcription factor ERF112-like [Setaria italica] &gt;KQL31645.1 hypothetical protein SETIT_018144mg [Setaria italica]	ini:109173328/3e-28/ethylene-responsive transcription factor RAP2-3-like; K09286 EREBP-like factor	PF00847/2.1E-12/AP2 domain	biological_process:GO:0006355//regulation of transcription, DNA-templated;molecular_function:GO:0003700//DNA binding transcription factor activity;
Seita.4G213600.1.v2.2	KQL11389.1/0/hypothetical protein SETIT_008365mg [Setaria italica]	ats:109742566/0.0/LOC109742566; G-type lectin S-receptor-like serine/threonine-protein kinase LECRK2; K04733 interleukin-1 receptor-associated kinase 4 [EC:2.7.11.1]	PS50011/36.245/Protein kinase domain profile.	biological_process:GO:0006468//protein phosphorylation;molecular_function:GO:0005524//ATP binding;GO:0004672//protein kinase activity;
Seita.5G160400.3.v2.2	XP_012701606.1/9.38546e-168/PREDICTED: uncharacterized protein LOC101772447 isoform X2 [Setaria italica]	NA	PTHR35717/7.9E-90/--	NA
Seita.5G160400.2.v2.2	XP_012701606.1/0/PREDICTED: uncharacterized protein LOC101772447 isoform X2 [Setaria italica]	NA	PTHR35717/4.2E-91/--	NA
Seita.5G160400.1.v2.2	XP_004968699.1/0/PREDICTED: zinc finger homeobox protein 3-like isoform X1 [Setaria italica] &gt;KQL05065.1 hypothetical protein SETIT_004563mg [Setaria italica]	NA	PTHR35717/3.8E-115/--	NA
Seita.7G000200.1.v2.2	PAN36863.1/9.27576e-24/hypothetical protein PAHAL_B02586 [Panicum hallii]	NA	PTHR33220/3.0E-21/--	NA
Seita.8G155400.1.v2.2	NA	NA	NA	NA
Seita.8G039200.1.v2.2	XP_004978725.2/0/PREDICTED: UPF0481 protein At3g47200-like [Setaria italica]	NA	PTHR31549:SF27/1.2E-91/--	NA
Seita.7G289800.1.v2.2	NA	NA	NA	NA
Seita.J006900.1.v2.2	YP_762351.1/0/NADH dehydrogenase subunit 4 (mitochondrion) [Sorghum bicolor] &gt;ABI60882.1 NADH dehydrogenase subunit 4 (mitochondrion) [Sorghum bicolor] &gt;BAV56946.1 NADH dehydrogenase subunit 4 (mitochondrion) [Saccharum officinarum]	sbi:4306054/0.0/nad4, SobioMp29; NADH dehydrogenase subunit 4; K03881 NADH-ubiquinone oxidoreductase chain 4 [EC:7.1.1.2]	PF00361/5.5E-48/Proton-conducting membrane transporter	biological_process:GO:0042773//ATP synthesis coupled electron transport;GO:0055114//oxidation-reduction process;molecular_function:GO:0008137//NADH dehydrogenase (ubiquinone) activity;
Seita.8G097600.1.v2.2	XP_004966366.1/2.93951e-25/PREDICTED: uncharacterized protein LOC101758381 [Setaria italica]	NA	NA	NA
Seita.9G050200.1.v2.2	KQK86607.1/5.16094e-44/hypothetical protein SETIT_037590mg [Setaria italica]	NA	PTHR31568/4.7E-35/--	NA
Seita.6G250900.1.v2.2	XP_004974224.1/1.30148e-160/PREDICTED: dnaJ homolog subfamily C member 28-like [Setaria italica] &gt;KQL02995.1 hypothetical protein SETIT_014435mg [Setaria italica]	sita:101786640/2e-161/dnaJ homolog subfamily C member 28; K19373 DnaJ homolog subfamily C member 28	PF09350/1.2E-21/Domain of unknown function (DUF1992)	NA
Seita.6G253500.1.v2.2	XP_004974253.1/0/PREDICTED: ABC transporter B family member 1 [Setaria italica] &gt;KQL03027.1 hypothetical protein SETIT_013123mg [Setaria italica]	sita:101762620/0.0/ABC transporter B family member 1; K05658 ATP-binding cassette, subfamily B (MDR/TAP), member 1 [EC:7.6.2.2]	PS50929/40.836/ABC transporter integral membrane type-1 fused domain profile.	biological_process:GO:0055085//transmembrane transport;cellular_component:GO:0016021//integral component of membrane;molecular_function:GO:0005524//ATP binding;GO:0042626//ATPase activity, coupled to transmembrane movement of substances;GO:0016887//ATPase activity;
Seita.1G187000.1.v2.2	XP_004952695.1/5.00511e-106/PREDICTED: skin secretory protein xP2-like [Setaria italica] &gt;KQL29953.1 hypothetical protein SETIT_018519mg [Setaria italica]	NA	NA	NA
Seita.4G106100.1.v2.2	KQL10108.1/2.49764e-58/hypothetical protein SETIT_0083201mg, partial [Setaria italica]	NA	PTHR22844:SF321/9.3E-22/--	NA
Seita.8G068100.1.v2.2	NA	NA	NA	NA
Seita.9G249800.1.v2.2	NA	NA	NA	NA
Seita.9G249800.2.v2.2	NA	NA	NA	NA
Seita.9G249800.3.v2.2	NA	NA	NA	NA
Seita.6G215500.1.v2.2	XP_004973939.1/3.39346e-81/PREDICTED: BTB/POZ and MATH domain-containing protein 1-like [Setaria italica] &gt;KQL02565.1 hypothetical protein SETIT_014092mg [Setaria italica]	sita:101753045/3e-122/BTB/POZ and MATH domain-containing protein 1-like; K10523 speckle-type POZ protein	PS50097/16.942/BTB domain profile.	molecular_function:GO:0005515//protein binding;
Seita.4G109600.1.v2.2	NA	NA	NA	NA
Seita.7G000600.1.v2.2	PAN36863.1/9.27576e-24/hypothetical protein PAHAL_B02586 [Panicum hallii]	NA	PTHR33220/3.0E-21/--	NA
Seita.5G162500.1.v2.2	XP_004968714.1/0/PREDICTED: uncharacterized protein LOC101779090 [Setaria italica] &gt;KQL05086.1 hypothetical protein SETIT_001371mg [Setaria italica]	NA	PTHR22937:SF37/2.4E-75/--	NA
Seita.J026800.1.v2.2	KQK85519.1/2.13071e-117/hypothetical protein SETIT_020656mg, partial [Setaria italica]	NA	PTHR33994/1.5E-29/--	NA
Seita.8G069500.1.v2.2	KQK93977.1/0/hypothetical protein SETIT_027331mg, partial [Setaria italica]	NA	NA	NA
Seita.6G251500.3.v2.2	KQL03001.1/0/hypothetical protein SETIT_013478mg [Setaria italica]	NA	PTHR31083/1.2E-190/--	NA
Seita.6G251500.1.v2.2	KQL03001.1/0/hypothetical protein SETIT_013478mg [Setaria italica]	NA	PTHR31083/1.1E-190/--	NA
Seita.6G251500.2.v2.2	KQL03001.1/0/hypothetical protein SETIT_013478mg [Setaria italica]	NA	PTHR31083/1.1E-190/--	NA
Seita.8G162400.1.v2.2	XP_004979557.1/0/PREDICTED: aspartic proteinase nepenthesin-1-like [Setaria italica] &gt;KQK95065.1 hypothetical protein SETIT_026428mg [Setaria italica]	dzi:111316073/4e-88/aspartic proteinase nepenthesin-1-like; K01381 saccharopepsin [EC:3.4.23.25]	PF14543/1.5E-43/Xylanase inhibitor N-terminal	biological_process:GO:0006508//proteolysis;molecular_function:GO:0004190//aspartic-type endopeptidase activity;
Seita.5G158700.1.v2.2	XP_004968692.1/0/PREDICTED: serine/threonine-protein phosphatase 4 regulatory subunit 3 [Setaria italica] &gt;KQL05050.1 hypothetical protein SETIT_000247mg [Setaria italica]	sita:101768811/0.0/serine/threonine-protein phosphatase 4 regulatory subunit 3; K17491 protein phosphatase 4 regulatory subunit 3	PTHR23318/4.6E-255/--	NA
Seita.J006800.1.v2.2	YP_009242020.1/1.19039e-39/NADH dehydrogenase subunit 4 (mitochondrion) [Oryza minuta] &gt;AMQ23374.1 NADH dehydrogenase subunit 4 (mitochondrion) [Oryza minuta]	NA	NA	NA
Seita.J008100.1.v2.2	BAV56935.1/0/cytochrome c biogenesis FC (mitochondrion) [Saccharum officinarum]	NA	PTHR36010/2.1E-221/--	NA
Seita.3G369500.1.v2.2	NA	NA	NA	NA
Seita.5G162900.1.v2.2	XP_004968716.1/0/PREDICTED: kinesin-13A-like [Setaria italica] &gt;KQL05090.1 hypothetical protein SETIT_000351mg [Setaria italica]	sita:101779884/0.0/kinesin-like protein KIN-13A; K10393 kinesin family member 2/24	SM00129/7.4E-111/--	biological_process:GO:0007018//microtubule-based movement;molecular_function:GO:0005524//ATP binding;GO:0003777//microtubule motor activity;GO:0008017//microtubule binding;
Seita.5G166000.1.v2.2	XP_004968737.1/0/PREDICTED: acyltransferase-like protein At1g54570, chloroplastic [Setaria italica] &gt;KQL05136.1 hypothetical protein SETIT_000505mg [Setaria italica]	NA	PTHR22753/0.0/--	molecular_function:GO:0016747//transferase activity, transferring acyl groups other than amino-acyl groups;
Seita.5G166000.2.v2.2	XP_004968737.1/0/PREDICTED: acyltransferase-like protein At1g54570, chloroplastic [Setaria italica] &gt;KQL05136.1 hypothetical protein SETIT_000505mg [Setaria italica]	NA	PTHR22753/6.4E-303/--	molecular_function:GO:0016747//transferase activity, transferring acyl groups other than amino-acyl groups;
Seita.5G161900.2.v2.2	XP_004968711.1/0/PREDICTED: serine/threonine-protein phosphatase PP1 [Setaria italica] &gt;KQL05078.1 hypothetical protein SETIT_002227mg [Setaria italica]	sita:101777876/0.0/serine/threonine-protein phosphatase PP1; K06269 serine/threonine-protein phosphatase PP1 catalytic subunit [EC:3.1.3.16]	PTHR11668:SF305/1.2E-159/--	molecular_function:GO:0016787//hydrolase activity;
Seita.5G161900.1.v2.2	XP_004968711.1/0/PREDICTED: serine/threonine-protein phosphatase PP1 [Setaria italica] &gt;KQL05078.1 hypothetical protein SETIT_002227mg [Setaria italica]	sita:101777876/0.0/serine/threonine-protein phosphatase PP1; K06269 serine/threonine-protein phosphatase PP1 catalytic subunit [EC:3.1.3.16]	PTHR11668/2.0E-196/--	molecular_function:GO:0016787//hydrolase activity;
Seita.8G038400.1.v2.2	KQK93648.1/0/hypothetical protein SETIT_027345mg [Setaria italica]	cann:107843876/2e-26/uncharacterized LOC107843876; K00784 ribonuclease Z [EC:3.1.26.11]	PF13968/8.8E-39/Domain of unknown function (DUF4220)	NA
Seita.1G254400.1.v2.2	KQL07347.1/6.64063e-21/hypothetical protein SETIT_004550mg [Setaria italica]	NA	NA	NA
Seita.3G378500.1.v2.2	KQL17079.1/0/hypothetical protein SETIT_024675mg, partial [Setaria italica]	hbr:110659561/4e-69/ankyrin repeat and SOCS box protein 11-like; K19626 inversin	PS50088/9.885/Ankyrin repeat profile.	molecular_function:GO:0005515//protein binding;
Seita.8G233900.1.v2.2	PAN42248.1/2.50933e-110/hypothetical protein PAHAL_H01873 [Panicum hallii]	ghi:107894697/2e-09/uncharacterized protein LOC107894697; K03515 DNA repair protein REV1 [EC:2.7.7.-]	NA	NA
Seita.8G224200.1.v2.2	KQK95734.1/1.92011e-61/hypothetical protein SETIT_027101mg [Setaria italica]	NA	NA	NA
Seita.2G347400.1.v2.2	NA	NA	NA	NA
Seita.6G255200.1.v2.2	KQL03049.1/0/hypothetical protein SETIT_013301mg [Setaria italica]	sita:101762230/0.0/exocyst complex component EXO84B; K19986 exocyst complex component 8	PTHR21426:SF13/4.7E-186/--	biological_process:GO:0006887//exocytosis;cellular_component:GO:0000145//exocyst;
Seita.5G159700.1.v2.2	KQL05059.1/2.64099e-153/hypothetical protein SETIT_005105mg [Setaria italica]	NA	NA	NA
Seita.7G289200.1.v2.2	KQK99537.1/3.18668e-25/hypothetical protein SETIT_013094mg [Setaria italica]	NA	NA	NA
Seita.2G301300.1.v2.2	XP_004957583.1/7.59532e-166/PREDICTED: NAC domain-containing protein 86-like [Setaria italica] &gt;KQL25625.1 hypothetical protein SETIT_032702mg [Setaria italica]	cmos:111447866/1e-48/ferric reduction oxidase 7, chloroplastic-like; K00521 ferric-chelate reductase [EC:1.16.1.7]	PTHR31989:SF50/4.0E-138/--	biological_process:GO:0006355//regulation of transcription, DNA-templated;molecular_function:GO:0003677//DNA binding;
Seita.3G000400.1.v2.2	XP_004959910.1/1.58734e-79/PREDICTED: cytochrome c-like [Setaria italica] &gt;KQL12603.1 hypothetical protein SETIT_023695mg [Setaria italica]	sita:101775763/3e-80/cytochrome c; K08738 cytochrome c	PS51007/15.499/Cytochrome c family profile.	molecular_function:GO:0009055//electron transfer activity;GO:0020037//heme binding;
Seita.5G163400.1.v2.2	NA	NA	NA	NA
Seita.8G215000.1.v2.2	CAP11594.1/1.00264e-53/NADH dehydrogenase subunit J, partial (chloroplast) [Miscanthus sacchariflorus]	zma:845189/8e-54/ndhJ, ZemaCp027; NADH dehydrogenase subunit J; K05581 NAD(P)H-quinone oxidoreductase subunit J [EC:7.1.1.2]	PF00329/2.8E-19/Respiratory-chain NADH dehydrogenase, 30 Kd subunit	biological_process:GO:0055114//oxidation-reduction process;molecular_function:GO:0008137//NADH dehydrogenase (ubiquinone) activity;
Seita.8G039800.1.v2.2	NA	NA	NA	NA
Seita.5G160000.1.v2.2	XP_004968697.1/1.89636e-69/PREDICTED: uncharacterized protein LOC101771641 [Setaria italica] &gt;KQL05062.1 hypothetical protein SETIT_004126mg [Setaria italica]	NA	NA	NA
Seita.7G000100.1.v2.2	PAN36863.1/9.27576e-24/hypothetical protein PAHAL_B02586 [Panicum hallii]	NA	PTHR33220/3.0E-21/--	NA
Seita.7G186600.1.v2.2	KQK98337.1/7.89545e-80/hypothetical protein SETIT_011913mg [Setaria italica]	NA	NA	NA
Seita.8G062100.1.v2.2	KXG27941.1/2.01155e-106/hypothetical protein SORBI_3005G066700 [Sorghum bicolor]	NA	NA	NA
Seita.5G161800.1.v2.2	XP_004968710.1/0/PREDICTED: glyoxysomal fatty acid beta-oxidation multifunctional protein MFP-a [Setaria italica] &gt;KQL05077.1 hypothetical protein SETIT_000465mg [Setaria italica]	sita:101777462/0.0/glyoxysomal fatty acid beta-oxidation multifunctional protein MFP-a; K10527 enoyl-CoA hydratase/3-hydroxyacyl-CoA dehydrogenase [EC:4.2.1.17 1.1.1.35 1.1.1.211]	PF00378/3.5E-38/Enoyl-CoA hydratase/isomerase	biological_process:GO:0008152//metabolic process;GO:0006631//fatty acid metabolic process;GO:0055114//oxidation-reduction process;molecular_function:GO:0003857//3-hydroxyacyl-CoA dehydrogenase activity;GO:0003824//catalytic activity;GO:0016491//oxidoreductase activity;
Seita.8G069400.1.v2.2	EEC80348.1/3.02823e-26/hypothetical protein OsI_22431 [Oryza sativa Indica Group]	ccaj:109811674/1e-15/uncharacterized protein LOC109811674; K15777 4,5-DOPA dioxygenase extradiol [EC:1.13.11.-]	PF08284/3.8E-6/Retroviral aspartyl protease	NA
Seita.J007500.1.v2.2	YP_762342.1/3.92754e-110/ATPase subunit 8 (mitochondrion) [Sorghum bicolor] &gt;YP_009295493.1 ATPase subunit 8 (mitochondrion) [Saccharum officinarum] &gt;YP_009295505.1 ATPase subunit 8 (mitochondrion) [Saccharum officinarum] &gt;ABI60867.1 ATPase subunit 8 (mitochondrion) [Sorghum bicolor] &gt;BAV56920.1 ATPase subunit 8 (mitochondrion) [Saccharum officinarum] &gt;BAV56932.1 ATPase subunit 8 (…	sita:111256048/7e-111/uncharacterized protein LOC111256048; K02109 F-type H+-transporting ATPase subunit b	PTHR36816/5.2E-70/--	cellular_component:GO:0016021//integral component of membrane;GO:0005739//mitochondrion;
Seita.7G142700.1.v2.2	XP_004958332.1/2.06508e-51/PREDICTED: protein WEAK CHLOROPLAST MOVEMENT UNDER BLUE LIGHT 1-like [Setaria italica] &gt;KQL26692.1 hypothetical protein SETIT_028972mg [Setaria italica]	NA	PTHR32054/1.4E-28/--	NA
Seita.J007600.1.v2.2	KQK85801.1/0/hypothetical protein SETIT_020771mg, partial [Setaria italica]	sita:111256055/0.0/uncharacterized protein LOC111256055; K02261 cytochrome c oxidase subunit 2	PTHR22888/5.0E-133/--	biological_process:GO:0022900//electron transport chain;cellular_component:GO:0016020//membrane;GO:0016021//integral component of membrane;molecular_function:GO:0005507//copper ion binding;GO:0004129//cytochrome-c oxidase activity;
Seita.8G228600.1.v2.2	KQK95782.1/1.37889e-84/hypothetical protein SETIT_028161mg [Setaria italica]	NA	PTHR33294:SF4/2.0E-42/--	NA
Seita.9G050300.1.v2.2	NA	NA	NA	NA
Seita.5G094700.1.v2.2	KQL04304.1/1.03346e-130/hypothetical protein SETIT_004743mg [Setaria italica]	ats:109776616/2e-17/LOC109776616; LEAF RUST 10 DISEASE-RESISTANCE LOCUS RECEPTOR-LIKE PROTEIN KINASE-like 2.4; K04733 interleukin-1 receptor-associated kinase 4 [EC:2.7.11.1]	PTHR33138/7.1E-50/--	NA
Seita.6G251000.1.v2.2	KQJ99394.1/2.80616e-24/hypothetical protein BRADI_3g43031 [Brachypodium distachyon]	NA	NA	NA
Seita.6G219600.1.v2.2	KQL02601.1/0/hypothetical protein SETIT_015809mg [Setaria italica]	mus:103992581/6e-10/uncharacterized protein DDB_G0284459; K22909 zinc finger CCCH domain-containing protein 13	NA	NA
Seita.J009500.1.v2.2	AOF47121.1/2.01625e-33/NADH dehydrogenase subunit 2, partial (mitochondrion) [Triantha glutinosa]	sbi:4306038/1e-32/nad2, SobioMp21; NADH dehydrogenase subunit 2; K03879 NADH-ubiquinone oxidoreductase chain 2 [EC:7.1.1.2]	PTHR22773/6.4E-35/--	NA
Seita.8G091300.1.v2.2	KQK94230.1/0/hypothetical protein SETIT_028025mg [Setaria italica]	sita:101775095/0.0/UDP-glycosyltransferase 72B3; K08237 hydroquinone glucosyltransferase [EC:2.4.1.218]	PF00201/3.4E-25/UDP-glucoronosyl and UDP-glucosyl transferase	biological_process:GO:0008152//metabolic process;molecular_function:GO:0016758//transferase activity, transferring hexosyl groups;
Seita.3G378300.1.v2.2	KQL17077.1/0/hypothetical protein SETIT_024838mg [Setaria italica]	hbr:110659561/6e-66/ankyrin repeat and SOCS box protein 11-like; K19626 inversin	PS50088/12.129/Ankyrin repeat profile.	molecular_function:GO:0005515//protein binding;
Seita.5G111100.1.v2.2	PAN32342.1/6.56466e-43/hypothetical protein PAHAL_E04038 [Panicum hallii]	NA	PTHR35356:SF2/2.9E-16/--	NA
Seita.8G162200.1.v2.2	KQK95233.1/9.0436e-26/hypothetical protein SETIT_026721mg [Setaria italica]	NA	NA	NA
Seita.4G173200.1.v2.2	KQL10894.1/0/hypothetical protein SETIT_006022mg [Setaria italica]	sita:101773241/0.0/T-complex protein 1 subunit gamma; K09495 T-complex protein 1 subunit gamma	PF00118/4.3E-163/TCP-1/cpn60 chaperonin family	molecular_function:GO:0005524//ATP binding;
Seita.5G162300.1.v2.2	KQL05084.1/7.60022e-59/hypothetical protein SETIT_004654mg [Setaria italica]	sbi:110431537/1e-40/poly [ADP-ribose] polymerase 2-like; K10798 poly [ADP-ribose] polymerase [EC:2.4.2.30]	PS51059/27.295/PARP catalytic domain profile.	molecular_function:GO:0003950//NAD+ ADP-ribosyltransferase activity;
Seita.5G159800.1.v2.2	KQL05060.1/0/hypothetical protein SETIT_004763mg [Setaria italica]	NA	PTHR44259/5.4E-38/--	NA
Seita.5G158900.1.v2.2	NP_001146167.1/2.37662e-141/SAR-like protein [Zea mays] &gt;XP_002455589.1 GTP-binding protein SAR1A [Sorghum bicolor] &gt;XP_003567654.1 PREDICTED: GTP-binding protein SAR1A [Brachypodium distachyon] &gt;XP_012702006.1 PREDICTED: GTP-binding protein SAR1A [Setaria italica] &gt;ACL53391.1 unknown [Zea mays] &gt;ACR38279.1 unknown [Zea mays] &gt;EES00709.1 hypothetical protein SORBI_3003G155400 [S…	sita:101769633/4e-142/GTP-binding protein SAR1A; K07953 GTP-binding protein SAR1 [EC:3.6.5.-]	PF00025/2.6E-66/ADP-ribosylation factor family	biological_process:GO:0006886//intracellular protein transport;cellular_component:GO:0005622//intracellular;molecular_function:GO:0005525//GTP binding;
Seita.6G250800.1.v2.2	XP_004974222.1/0/PREDICTED: serine carboxypeptidase-like 51 isoform X1 [Setaria italica] &gt;KQL02993.1 hypothetical protein SETIT_013680mg [Setaria italica]	sita:101785978/0.0/serine carboxypeptidase-like 51 isoform X1; K09646 serine carboxypeptidase 1 [EC:3.4.16.-]	PTHR11802/2.4E-177/--	biological_process:GO:0006508//proteolysis;molecular_function:GO:0004185//serine-type carboxypeptidase activity;
Seita.8G250600.1.v2.2	KQK96008.1/2.06607e-20/hypothetical protein SETIT_027435mg [Setaria italica]	NA	PTHR32429:SF8/9.0E-13/--	NA
Seita.4G172900.1.v2.2	KQL10890.1/0/hypothetical protein SETIT_008248mg, partial [Setaria italica]	sita:101784042/0.0/F-box/LRR-repeat protein 14-like; K10268 F-box and leucine-rich repeat protein 2/20	PTHR44421/5.1E-131/--	NA
Seita.5G161100.1.v2.2	XP_004968703.1/0/PREDICTED: uncharacterized protein LOC101774084 [Setaria italica] &gt;KQL05072.1 hypothetical protein SETIT_004226mg [Setaria italica]	bna:111198474/3e-09/endonuclease V-like; K21813 endonuclease V [EC:3.1.26.-]	PS50005/9.971/TPR repeat profile.	molecular_function:GO:0005515//protein binding;
Seita.6G255300.1.v2.2	XP_004974279.1/1.9198e-138/PREDICTED: peroxisomal membrane protein PMP22 [Setaria italica] &gt;KQL03050.1 hypothetical protein SETIT_014505mg [Setaria italica]	sita:101772204/4e-139/peroxisomal membrane protein PMP22; K13347 peroxisomal membrane protein 2	PTHR11266/7.6E-85/--	cellular_component:GO:0016021//integral component of membrane;
Seita.7G000900.1.v2.2	PAN36863.1/9.27576e-24/hypothetical protein PAHAL_B02586 [Panicum hallii]	NA	PTHR33220/3.0E-21/--	NA
Seita.6G251800.2.v2.2	XP_004974230.1/0/PREDICTED: malate dehydrogenase [NADP] 1, chloroplastic [Setaria italica]	sita:101754520/0.0/malate dehydrogenase [NADP] 1, chloroplastic; K00051 malate dehydrogenase (NADP+) [EC:1.1.1.82]	PF00056/8.6E-30/lactate/malate dehydrogenase, NAD binding domain	biological_process:GO:0055114//oxidation-reduction process;GO:0006108//malate metabolic process;molecular_function:GO:0016616//oxidoreductase activity, acting on the CH-OH group of donors, NAD or NADP as acceptor;GO:0016615//malate dehydrogenase activity;GO:0016491//oxidoreductase activity;
Seita.6G251800.1.v2.2	KQL03004.1/0/hypothetical protein SETIT_013632mg [Setaria italica]	sita:101754520/0.0/malate dehydrogenase [NADP] 1, chloroplastic; K00051 malate dehydrogenase (NADP+) [EC:1.1.1.82]	PF02866/2.5E-39/lactate/malate dehydrogenase, alpha/beta C-terminal domain	biological_process:GO:0055114//oxidation-reduction process;GO:0006108//malate metabolic process;molecular_function:GO:0016616//oxidoreductase activity, acting on the CH-OH group of donors, NAD or NADP as acceptor;GO:0016615//malate dehydrogenase activity;GO:0016491//oxidoreductase activity;
Seita.J007900.1.v2.2	YP_588321.1/8.05865e-71/hypothetical protein ZeamMp058 (mitochondrion) [Zea mays subsp. mays] &gt;AAR91154.1 hypothetical protein (mitochondrion) [Zea mays]	NA	NA	NA
Seita.9G148600.1.v2.2	KQK87837.1/0/hypothetical protein SETIT_039930mg, partial [Setaria italica]	NA	PTHR36381/2.9E-73/--	NA
Seita.4G220900.1.v2.2	XP_004965922.1/0/PREDICTED: ABC transporter G family member 26 [Setaria italica] &gt;KQL11483.1 hypothetical protein SETIT_008002mg [Setaria italica]	sind:105177025/9e-176/ABC transporter G family member 9; K05681 ATP-binding cassette, subfamily G (WHITE), member 2	SM00382/3.5E-12/--	cellular_component:GO:0016020//membrane;molecular_function:GO:0005524//ATP binding;GO:0016887//ATPase activity;
Seita.5G161300.1.v2.2	XP_004968705.1/0/PREDICTED: dual specificity protein phosphatase PHS1-like isoform X1 [Setaria italica] &gt;KQL05074.1 hypothetical protein SETIT_000271mg [Setaria italica]	sita:101775701/0.0/dual specificity protein phosphatase PHS1 isoform X1; K14165 atypical dual specificity phosphatase [EC:3.1.3.16 3.1.3.48]	PTHR10159:SF346/0.0/--	biological_process:GO:0043622//cortical microtubule organization;GO:0006470//protein dephosphorylation;GO:0016311//dephosphorylation;GO:0009737//response to abscisic acid;molecular_function:GO:0008138//protein tyrosine/serine/threonine phosphatase activity;GO:0004721//phosphoprotein phosphatase activity;GO:0016791//phosphatase activity;
Seita.5G161400.2.v2.2	XP_012701904.1/0/PREDICTED: glycine-rich domain-containing protein 1 isoform X1 [Setaria italica]	NA	PTHR34365/2.3E-203/--	NA
Seita.5G161400.1.v2.2	XP_012701904.1/0/PREDICTED: glycine-rich domain-containing protein 1 isoform X1 [Setaria italica]	NA	PTHR34365:SF3/1.2E-301/--	NA
Seita.2G040400.1.v2.2	KQL22531.1/3.30738e-18/hypothetical protein SETIT_033525mg [Setaria italica]	NA	NA	NA
Seita.4G281400.1.v2.2	KQL12242.1/1.33089e-178/hypothetical protein SETIT_008797mg, partial [Setaria italica]	gab:108471741/3e-77/LEAF RUST 10 DISEASE-RESISTANCE LOCUS RECEPTOR-LIKE PROTEIN KINASE-like 2.4; K04733 interleukin-1 receptor-associated kinase 4 [EC:2.7.11.1]	PS51367/42.707/Thaumatin family profile.	NA
Seita.3G186800.1.v2.2	NA	NA	NA	NA
Seita.2G040000.1.v2.2	NA	NA	NA	NA
Seita.8G162500.1.v2.2	KQK95066.1/0/hypothetical protein SETIT_026400mg [Setaria italica] &gt;KQK95067.1 hypothetical protein SETIT_026400mg [Setaria italica]	vvi:100258927/8e-66/probable disease resistance protein RF9; K13457 disease resistance protein RPM1	PTHR44518/2.6E-173/--	molecular_function:GO:0043531//ADP binding;
Seita.8G230100.1.v2.2	XP_004981893.1/1.02532e-43/PREDICTED: DNA-directed RNA polymerases II, IV and V subunit 9B-like [Setaria italica] &gt;KQK87296.1 hypothetical protein SETIT_039014mg [Setaria italica]	sita:101784302/2e-44/DNA-directed RNA polymerases II, IV and V subunit 9B; K03017 DNA-directed RNA polymerase II subunit RPB9	PS51133/10.039/Zinc finger TFIIS-type profile.	biological_process:GO:0006351//transcription, DNA-templated;molecular_function:GO:0008270//zinc ion binding;GO:0003676//nucleic acid binding;
Seita.5G325000.1.v2.2	NA	NA	NA	NA
Seita.6G254200.1.v2.2	XP_004974935.1/0/PREDICTED: F-box/kelch-repeat protein At3g24760 [Setaria italica] &gt;KQL03039.1 hypothetical protein SETIT_013905mg [Setaria italica]	NA	PTHR24414/5.6E-28/--	molecular_function:GO:0005515//protein binding;
Seita.6G250600.1.v2.2	XP_004974221.1/9.58335e-152/PREDICTED: uncharacterized protein LOC101785576 [Setaria italica]	obr:102719419/6e-38/probable L-type lectin-domain containing receptor kinase S.5; K04733 interleukin-1 receptor-associated kinase 4 [EC:2.7.11.1]	PF04640/1.1E-28/PLATZ transcription factor	NA
Seita.4G166800.1.v2.2	NA	NA	NA	NA
Seita.J009400.1.v2.2	YP_588291.1/4.95211e-32/hypothetical protein ZeamMp028 (mitochondrion) [Zea mays subsp. mays] &gt;YP_588325.1 hypothetical protein ZeamMp062 (mitochondrion) [Zea mays subsp. mays] &gt;AAR91146.1 hypothetical protein (mitochondrion) [Zea mays] &gt;AAR91147.1 hypothetical protein (mitochondrion) [Zea mays]	NA	NA	NA
Seita.3G107000.1.v2.2	NA	NA	NA	NA
Seita.5G111000.1.v2.2	KQL04480.1/1.24872e-119/hypothetical protein SETIT_004497mg [Setaria italica]	NA	PTHR35356/6.1E-31/--	NA
Seita.5G164400.1.v2.2	XP_004968726.1/0/PREDICTED: respiratory burst oxidase homolog protein B [Setaria italica] &gt;KQL05117.1 hypothetical protein SETIT_000244mg [Setaria italica]	sita:101784053/0.0/respiratory burst oxidase homolog protein B; K13447 respiratory burst oxidase [EC:1.6.3.- 1.11.1.-]	PTHR11972/0.0/--	biological_process:GO:0055114//oxidation-reduction process;cellular_component:GO:0016020//membrane;molecular_function:GO:0016174//NAD(P)H oxidase activity;GO:0050664//oxidoreductase activity, acting on NAD(P)H, oxygen as acceptor;GO:0005509//calcium ion binding;GO:0004601//peroxidase activity;GO:0016491//oxidoreductase activity;
Seita.J011000.1.v2.2	PAN24192.1/5.96838e-55/hypothetical protein PAHAL_D01741, partial [Panicum hallii]	NA	NA	NA
Seita.3G369700.1.v2.2	XP_008796097.1/1.25395e-15/PREDICTED: polyadenylate-binding protein RBP45 [Phoenix dactylifera]	NA	PTHR43955/1.1E-16/--	molecular_function:GO:0003676//nucleic acid binding;
Seita.6G251700.1.v2.2	XP_004974227.1/0/PREDICTED: expansin-A32-like [Setaria italica] &gt;KQL03003.1 hypothetical protein SETIT_015425mg [Setaria italica]	tcc:18598065/1e-97/expansin-A9; K20628 expansin	PS50842/27.799/Expansin, family-45 endoglucanase-like domain profile.	biological_process:GO:0009664//plant-type cell wall organization;cellular_component:GO:0005576//extracellular region;
Seita.1G330600.1.v2.2	XP_004954021.2/0/PREDICTED: chlorophyll a-b binding protein 4, chloroplastic [Setaria italica] &gt;KQL31644.1 hypothetical protein SETIT_018111mg [Setaria italica]	sita:101775580/0.0/photosystem I chlorophyll a/b-binding protein 5, chloroplastic; K08911 light-harvesting complex I chlorophyll a/b binding protein 5	PTHR21649/3.2E-116/--	biological_process:GO:0009765//photosynthesis, light harvesting;cellular_component:GO:0016020//membrane;
Seita.J007800.1.v2.2	KQK85802.1/0/hypothetical protein SETIT_020790mg, partial [Setaria italica]	sbi:4306027/0.0/rps3, SobioMp32; ribosomal protein S3; K02982 small subunit ribosomal protein S3	PF00189/4.3E-20/Ribosomal protein S3, C-terminal domain	biological_process:GO:0006412//translation;cellular_component:GO:0005840//ribosome;molecular_function:GO:0003735//structural constituent of ribosome;
Seita.5G094500.1.v2.2	KQL04301.1/7.82713e-72/hypothetical protein SETIT_002324mg [Setaria italica]	ats:109776616/5e-07/LOC109776616; LEAF RUST 10 DISEASE-RESISTANCE LOCUS RECEPTOR-LIKE PROTEIN KINASE-like 2.4; K04733 interleukin-1 receptor-associated kinase 4 [EC:2.7.11.1]	PTHR33138/1.9E-51/--	molecular_function:GO:0030247//polysaccharide binding;
Seita.J007200.1.v2.2	PAN24101.1/0/hypothetical protein PAHAL_D01328 [Panicum hallii]	sita:111256052/0.0/uncharacterized protein LOC111256052; K03884 NADH-ubiquinone oxidoreductase chain 6 [EC:7.1.1.2]	PTHR33269:SF4/1.1E-75/--	biological_process:GO:0055114//oxidation-reduction process;molecular_function:GO:0008137//NADH dehydrogenase (ubiquinone) activity;
Seita.6G250500.1.v2.2	XP_004974220.1/0/PREDICTED: 2&apos;-deoxymugineic-acid 2&apos;-dioxygenase-like [Setaria italica] &gt;KQL02990.1 hypothetical protein SETIT_013917mg [Setaria italica]	ats:109749040/7e-68/LOC109749040; 2'-deoxymugineic-acid 2'-dioxygenase-like; K18054 2'-deoxymugineic-acid 2'-dioxygenase / mugineic-acid 3-dioxygenase [EC:1.14.11.24 1.14.11.25]	PS51471/13.643/Fe(2+) 2-oxoglutarate dioxygenase domain profile.	biological_process:GO:0055114//oxidation-reduction process;molecular_function:GO:0016491//oxidoreductase activity;
Seita.4G089500.1.v2.2	XP_004964960.1/9.63705e-108/PREDICTED: uncharacterized protein LOC101765539 [Setaria italica]	NA	NA	NA
Seita.8G055400.2.v2.2	NA	NA	NA	NA
Seita.8G055400.1.v2.2	NA	NA	NA	NA
Seita.8G055400.3.v2.2	NA	NA	NA	NA
Seita.3G132600.1.v2.2	KQL14153.1/1.90859e-60/hypothetical protein SETIT_023785mg [Setaria italica]	NA	NA	NA
Seita.3G400900.1.v2.2	NA	NA	NA	NA
Seita.1G140400.1.v2.2	KQL29378.1/3.76644e-127/hypothetical protein SETIT_019408mg [Setaria italica]	NA	NA	NA
Seita.5G163000.1.v2.2	XP_004968717.1/0/PREDICTED: ubiquitin-like-specific protease ESD4 [Setaria italica] &gt;KQL05092.1 hypothetical protein SETIT_001154mg [Setaria italica]	sita:101780299/0.0/ubiquitin-like-specific protease ESD4; K08592 sentrin-specific protease 1 [EC:3.4.22.68]	PS50600/27.373/Ubiquitin-like protease family profile.	biological_process:GO:0006508//proteolysis;molecular_function:GO:0008234//cysteine-type peptidase activity;
Seita.5G154100.1.v2.2	NA	NA	NA	NA
Seita.8G162900.1.v2.2	PAN41810.1/7.32642e-32/hypothetical protein PAHAL_H01508 [Panicum hallii]	NA	NA	NA
Seita.9G148200.1.v2.2	KXG37886.1/2.31104e-18/hypothetical protein SORBI_3001G145300 [Sorghum bicolor]	NA	NA	NA
Seita.6G251600.1.v2.2	XP_004974228.1/1.48321e-140/PREDICTED: superoxide dismutase [Cu-Zn], chloroplastic [Setaria italica]	sita:101753722/3e-141/superoxide dismutase [Cu-Zn], chloroplastic; K04565 superoxide dismutase, Cu-Zn family [EC:1.15.1.1]	PR00068/4.7E-46/Cu-Zn-superoxide dismutase family signature	biological_process:GO:0006801//superoxide metabolic process;molecular_function:GO:0046872//metal ion binding;
Seita.5G094300.1.v2.2	NA	NA	NA	NA
Seita.6G250700.1.v2.2	NA	NA	NA	NA
Seita.9G181200.1.v2.2	KQK88238.1/0/hypothetical protein SETIT_036266mg [Setaria italica]	ats:109773794/2e-46/uncharacterized protein LOC109773794; K14209 solute carrier family 36 (proton-coupled amino acid transporter)	PTHR22835/1.1E-152/--	molecular_function:GO:0016788//hydrolase activity, acting on ester bonds;
Seita.6G041200.1.v2.2	KQL00578.1/1.8299e-43/hypothetical protein SETIT_015262mg [Setaria italica]	NA	NA	NA
Seita.8G086200.1.v2.2	KQK94170.1/1.78396e-72/hypothetical protein SETIT_027795mg [Setaria italica]	sbi:8074385/2e-13/jacalin-related lectin 3 isoform X3; K04733 interleukin-1 receptor-associated kinase 4 [EC:2.7.11.1]	PTHR45172/1.6E-13/--	NA
Seita.8G235900.1.v2.2	KQK95834.1/1.67302e-64/hypothetical protein SETIT_025859mg [Setaria italica]	pda:113463165/1e-06/disease resistance protein RGA2-like; K19613 leucine-rich repeat protein SHOC2	PTHR23155:SF860/3.5E-28/--	NA
Seita.2G041200.1.v2.2	XP_004955525.1/0/PREDICTED: probable carboxylesterase 15 isoform X1 [Setaria italica] &gt;KQL22529.1 hypothetical protein SETIT_030409mg [Setaria italica]	egu:105060863/3e-44/tuliposide A-converting enzyme 2, chloroplastic-like; K20506 tuliposide A-converting enzyme [EC:4.2.99.22]	PTHR23024:SF140/8.0E-168/--	biological_process:GO:0008152//metabolic process;molecular_function:GO:0016787//hydrolase activity;
Seita.6G255000.1.v2.2	XP_004974275.1/0/PREDICTED: histone-lysine N-methyltransferase SUVR4-like [Setaria italica] &gt;XP_004974276.1 PREDICTED: histone-lysine N-methyltransferase SUVR4-like [Setaria italica] &gt;XP_004974277.1 PREDICTED: histone-lysine N-methyltransferase SUVR4-like [Setaria italica] &gt;KQL03047.1 hypothetical protein SETIT_015142mg [Setaria italica]	bvg:104899402/2e-148/probable inactive histone-lysine N-methyltransferase SUVR2; K11420 euchromatic histone-lysine N-methyltransferase [EC:2.1.1.43]	PS50280/17.774/SET domain profile.	biological_process:GO:0034968//histone lysine methylation;cellular_component:GO:0005634//nucleus;molecular_function:GO:0005515//protein binding;GO:0008270//zinc ion binding;GO:0018024//histone-lysine N-methyltransferase activity;
Seita.6G255500.1.v2.2	XP_004974282.1/0/PREDICTED: clathrin interactor EPSIN 1 [Setaria italica] &gt;KQL03053.1 hypothetical protein SETIT_015189mg [Setaria italica]	sita:101773297/0.0/clathrin interactor EPSIN 1; K12471 epsin	SM00273/1.5E-21/--	NA
Seita.8G253400.1.v2.2	NA	NA	NA	NA
Seita.9G271200.1.v2.2	NA	NA	NA	NA
Seita.9G066300.1.v2.2	OEL22518.1/2.08385e-44/hypothetical protein BAE44_0016465 [Dichanthelium oligosanthes]	NA	PTHR14154/3.7E-22/--	NA
Seita.8G067100.1.v2.2	NA	NA	NA	NA
Seita.1G121700.1.v2.2	XP_004952189.1/0/PREDICTED: F-box protein At5g49610-like [Setaria italica] &gt;KQL29128.1 hypothetical protein SETIT_020097mg [Setaria italica]	NA	PF08268/1.2E-11/F-box associated domain	molecular_function:GO:0005515//protein binding;
Seita.5G162600.1.v2.2	XP_004971807.1/2.69987e-111/PREDICTED: BTB/POZ and MATH domain-containing protein 3-like [Setaria italica] &gt;KQL05087.1 hypothetical protein SETIT_004856mg [Setaria italica]	cqi:110733335/1e-18/BTB/POZ and MATH domain-containing protein 3-like; K10523 speckle-type POZ protein	PTHR44756/9.1E-24/--	molecular_function:GO:0005515//protein binding;
Seita.8G243600.1.v2.2	NA	NA	NA	NA
Seita.8G156100.1.v2.2	KQK94989.1/1.37143e-62/hypothetical protein SETIT_027410mg [Setaria italica]	peq:110022342/1e-14/thiol protease SEN102-like; K16292 KDEL-tailed cysteine endopeptidase [EC:3.4.22.-]	PF00112/3.4E-12/Papain family cysteine protease	biological_process:GO:0006508//proteolysis;molecular_function:GO:0008234//cysteine-type peptidase activity;
Seita.8G223500.1.v2.2	NA	NA	PF14368/6.2E-5/Probable lipid transfer	NA
Seita.8G035300.1.v2.2	KQK93613.1/0/hypothetical protein SETIT_027979mg, partial [Setaria italica]	sita:101769490/2e-26/E3 ubiquitin-protein ligase RNF181; K22378 E3 ubiquitin-protein ligase RNF181 [EC:2.3.2.27]	PTHR44683/7.8E-23/--	NA
Seita.6G041100.1.v2.2	KQL00574.1/1.07743e-77/hypothetical protein SETIT_015490mg [Setaria italica]	NA	NA	NA
Seita.8G079800.1.v2.2	KQK94092.1/1.04985e-81/hypothetical protein SETIT_0274071mg, partial [Setaria italica]	peq:110039474/3e-26/transcription factor bHLH18-like; K14963 COMPASS component SWD3	PTHR11514/2.3E-42/--	molecular_function:GO:0046983//protein dimerization activity;
Seita.8G120700.1.v2.2	KQK94584.1/1.32103e-60/hypothetical protein SETIT_027411mg [Setaria italica]	sita:19526853/9e-54/ndhE, W841_p012; NADH-plastoquinone oxidoreductase subunit 4L; K05576 NAD(P)H-quinone oxidoreductase subunit 4L [EC:7.1.1.2]	PTHR11434/9.2E-53/--	biological_process:GO:0042773//ATP synthesis coupled electron transport;GO:0055114//oxidation-reduction process;molecular_function:GO:0016651//oxidoreductase activity, acting on NAD(P)H;
Seita.4G109400.1.v2.2	XP_004965135.1/0/PREDICTED: uncharacterized protein LOC101766914 [Setaria italica]	sita:101766914/0.0/uncharacterized protein LOC101766914 isoform X1; K17302 coatomer subunit beta'	PTHR19876/2.3E-53/--	molecular_function:GO:0005515//protein binding;
Seita.1G299100.1.v2.2	XP_004955175.1/1.62083e-70/PREDICTED: uncharacterized protein LOC101781939 [Setaria italica]	pmum:103320692/7e-17/aspartyl protease family protein At5g10770-like; K01381 saccharopepsin [EC:3.4.23.25]	PTHR13683/2.3E-32/--	biological_process:GO:0006508//proteolysis;molecular_function:GO:0004190//aspartic-type endopeptidase activity;
Seita.2G359800.1.v2.2	KQL26320.1/5.14558e-88/hypothetical protein SETIT_032295mg, partial [Setaria italica]	cmos:111442818/1e-09/early nodulin-like protein 2 isoform X1; K03006 DNA-directed RNA polymerase II subunit RPB1 [EC:2.7.7.6]	PTHR33021:SF81/8.6E-33/--	molecular_function:GO:0009055//electron transfer activity;
Seita.5G039800.1.v2.2	XP_012701347.1/3.93851e-58/PREDICTED: probable inactive poly [ADP-ribose] polymerase SRO2 [Setaria italica]	NA	NA	NA
Seita.5G161000.1.v2.2	NA	NA	NA	NA
Seita.8G058900.2.v2.2	KQK93875.1/9.30347e-118/hypothetical protein SETIT_026909mg [Setaria italica]	NA	NA	NA
Seita.8G058900.1.v2.2	XP_004978873.1/3.83674e-133/PREDICTED: thioredoxin H5-like [Setaria italica] &gt;KQK93874.1 hypothetical protein SETIT_026909mg [Setaria italica]	ats:109776806/1e-08/LOC109776806; thioredoxin H1-like; K03671 thioredoxin 1	PF00085/5.7E-9/Thioredoxin	biological_process:GO:0045454//cell redox homeostasis;
Seita.8G058900.3.v2.2	KQK93873.1/3.5019e-104/hypothetical protein SETIT_026909mg [Setaria italica]	NA	NA	NA
Seita.5G158600.1.v2.2	XP_004968691.1/0/PREDICTED: pyrophosphate-energized vacuolar membrane proton pump-like isoform X1 [Setaria italica] &gt;KQL05049.1 hypothetical protein SETIT_000395mg [Setaria italica]	sita:101768410/0.0/pyrophosphate-energized vacuolar membrane proton pump; K23025 H+-translocating diphosphatase [EC:7.1.3.1]	PF03030/2.2E-255/Inorganic H+ pyrophosphatase	biological_process:GO:1902600//hydrogen ion transmembrane transport;cellular_component:GO:0016020//membrane;molecular_function:GO:0004427//inorganic diphosphatase activity;GO:0009678//hydrogen-translocating pyrophosphatase activity;
Seita.6G125000.1.v2.2	XP_004973286.1/0/PREDICTED: protein SAR DEFICIENT 1-like [Setaria italica]	mdm:103441021/1e-09/CSC1-like protein RXW8; K21989 calcium permeable stress-gated cation channel	PF07887/1.0E-108/Calmodulin binding protein-like	biological_process:GO:0006950//response to stress;molecular_function:GO:0005516//calmodulin binding;
Seita.8G243700.2.v2.2	PAN41655.1/0/hypothetical protein PAHAL_H01026 [Panicum hallii]	bdi:100835658/2e-163/G-type lectin S-receptor-like serine/threonine-protein kinase SD2-5 isoform X1; K04733 interleukin-1 receptor-associated kinase 4 [EC:2.7.11.1]	PF01453/1.5E-22/D-mannose binding lectin	NA
Seita.8G243700.4.v2.2	PAN41655.1/0/hypothetical protein PAHAL_H01026 [Panicum hallii]	bdi:100835658/0.0/G-type lectin S-receptor-like serine/threonine-protein kinase SD2-5 isoform X1; K04733 interleukin-1 receptor-associated kinase 4 [EC:2.7.11.1]	PTHR27002:SF353/1.0E-182/--	biological_process:GO:0006468//protein phosphorylation;molecular_function:GO:0005524//ATP binding;GO:0004672//protein kinase activity;
Seita.8G243700.1.v2.2	PAN41655.1/0/hypothetical protein PAHAL_H01026 [Panicum hallii]	bdi:100835658/0.0/G-type lectin S-receptor-like serine/threonine-protein kinase SD2-5 isoform X1; K04733 interleukin-1 receptor-associated kinase 4 [EC:2.7.11.1]	PTHR27002:SF353/0.0/--	biological_process:GO:0006468//protein phosphorylation;molecular_function:GO:0005524//ATP binding;GO:0004672//protein kinase activity;
Seita.8G243700.3.v2.2	PAN41655.1/0/hypothetical protein PAHAL_H01026 [Panicum hallii]	bdi:100835658/2e-163/G-type lectin S-receptor-like serine/threonine-protein kinase SD2-5 isoform X1; K04733 interleukin-1 receptor-associated kinase 4 [EC:2.7.11.1]	PF01453/1.5E-22/D-mannose binding lectin	NA
Seita.8G243700.5.v2.2	PAN41655.1/0/hypothetical protein PAHAL_H01026 [Panicum hallii]	bdi:100835658/0.0/G-type lectin S-receptor-like serine/threonine-protein kinase SD2-5 isoform X1; K04733 interleukin-1 receptor-associated kinase 4 [EC:2.7.11.1]	PTHR27002:SF353/1.0E-182/--	biological_process:GO:0006468//protein phosphorylation;molecular_function:GO:0005524//ATP binding;GO:0004672//protein kinase activity;
Seita.8G209000.1.v2.2	KQK95574.1/8.56694e-56/hypothetical protein SETIT_0280042mg, partial [Setaria italica]	NA	PTHR36138:SF1/1.0E-15/--	NA
Seita.9G050800.1.v2.2	XP_004981394.1/0/PREDICTED: probable serine/threonine-protein kinase At1g18390 [Setaria italica] &gt;KQK86612.1 hypothetical protein SETIT_035716mg [Setaria italica]	cpep:111801388/3e-126/LEAF RUST 10 DISEASE-RESISTANCE LOCUS RECEPTOR-LIKE PROTEIN KINASE-like 1.5; K04733 interleukin-1 receptor-associated kinase 4 [EC:2.7.11.1]	PS50011/36.555/Protein kinase domain profile.	biological_process:GO:0006468//protein phosphorylation;molecular_function:GO:0005524//ATP binding;GO:0004672//protein kinase activity;
Seita.1G141100.1.v2.2	KQL29388.1/0/hypothetical protein SETIT_019094mg [Setaria italica]	NA	PTHR30371/1.8E-41/--	cellular_component:GO:0016021//integral component of membrane;
Seita.6G251300.1.v2.2	KQL02998.1/0/hypothetical protein SETIT_015437mg, partial [Setaria italica]	egr:104451286/2e-12/LOW QUALITY PROTEIN: L-ascorbate oxidase; K00423 L-ascorbate oxidase [EC:1.10.3.3]	PTHR31639/6.3E-104/--	molecular_function:GO:0005515//protein binding;
Seita.7G283100.1.v2.2	XP_004978302.1/5.94073e-175/PREDICTED: putative F-box/kelch-repeat protein At1g15680 [Setaria italica]	fve:101310721/2e-10/uncharacterized LOC101310721; K18999 RNA polymerase II C-terminal domain phosphatase-like 3/4 [EC:3.1.3.16]	PF00646/1.6E-8/F-box domain	molecular_function:GO:0005515//protein binding;
Seita.J009200.1.v2.2	AEX98094.1/0/NADH dehydrogenase subunit 5, partial (mitochondrion) [Ferrocalamus rimosivaginus] &gt;AAZ99280.2 NADH dehydrogenase subunit 5 (mitochondrion) [Oryza sativa Indica Group]	osa:6450143/0.0/nad5, OrsajM_p05; NADH dehydrogenase subunit 5; K03883 NADH-ubiquinone oxidoreductase chain 5 [EC:7.1.1.2]	PTHR42829:SF2/1.6E-173/--	NA
Seita.7G249400.1.v2.2	KQK99059.1/0/hypothetical protein SETIT_012700mg [Setaria italica]	sita:101784129/0.0/anthocyanidin reductase ((2S)-flavan-3-ol-forming); K08695 anthocyanidin reductase [EC:1.3.1.77]	PF01370/1.2E-12/NAD dependent epimerase/dehydratase family	molecular_function:GO:0003824//catalytic activity;GO:0050662//coenzyme binding;
Seita.J009800.1.v2.2	ADE08091.1/1.50197e-140/nad9 (mitochondrion) [Triticum aestivum] &gt;KQK85823.1 hypothetical protein SETIT_020749mg [Setaria italica] &gt;ANI86443.1 NADH dehydrogenase subunit 9 (mitochondrion) [Hordeum vulgare subsp. vulgare] &gt;BAV58116.1 NADH dehydrogenase subunit 9 (mitochondrion) [Hordeum vulgare subsp. spontaneum] &gt;BAV58126.1 NADH dehydrogenase subunit 9 (mitochondrion) [Hordeum vulgare…	sbi:4306021/2e-139/nad9, SobioMp03; NADH dehydrogenase subunit 9; K03936 NADH dehydrogenase (ubiquinone) Fe-S protein 3 [EC:7.1.1.2 1.6.99.3]	PF00329/6.6E-32/Respiratory-chain NADH dehydrogenase, 30 Kd subunit	biological_process:GO:0055114//oxidation-reduction process;molecular_function:GO:0008137//NADH dehydrogenase (ubiquinone) activity;
Seita.5G164700.1.v2.2	XP_004968728.1/0/PREDICTED: uncharacterized protein LOC101785138 [Setaria italica]	vcn:VOLCADRAFT_121755/4e-14/hypothetical protein; K07456 DNA mismatch repair protein MutS2	PF14360/2.2E-17/PAP2 superfamily C-terminal	NA
Seita.J008800.1.v2.2	KQK85813.1/5.15146e-105/hypothetical protein SETIT_020748mg [Setaria italica]	dosa:Os12t0524750-00/3e-103/Os12g0524750; Similar to ribosomal protein S7.; K02992 small subunit ribosomal protein S7	PF00177/1.2E-28/Ribosomal protein S7p/S5e	biological_process:GO:0006412//translation;
Seita.5G160800.2.v2.2	XP_004968701.1/0/PREDICTED: importin subunit alpha-1b [Setaria italica] &gt;KQL05069.1 hypothetical protein SETIT_000989mg [Setaria italica]	aof:109827027/2e-12/serine/threonine-protein phosphatase PP1(5.9)-like; K06269 serine/threonine-protein phosphatase PP1 catalytic subunit [EC:3.1.3.16]	PF16186/1.5E-12/Atypical Arm repeat	biological_process:GO:0006606//protein import into nucleus;molecular_function:GO:0005515//protein binding;GO:0061608//nuclear import signal receptor activity;
Seita.5G160800.3.v2.2	XP_004968701.1/0/PREDICTED: importin subunit alpha-1b [Setaria italica] &gt;KQL05069.1 hypothetical protein SETIT_000989mg [Setaria italica]	soe:110780799/2e-06/ARM REPEAT PROTEIN INTERACTING WITH ABF2-like; K08332 vacuolar protein 8	PF16186/1.0E-12/Atypical Arm repeat	molecular_function:GO:0005515//protein binding;
Seita.5G160800.1.v2.2	XP_004968701.1/0/PREDICTED: importin subunit alpha-1b [Setaria italica] &gt;KQL05069.1 hypothetical protein SETIT_000989mg [Setaria italica]	aof:109827027/2e-12/serine/threonine-protein phosphatase PP1(5.9)-like; K06269 serine/threonine-protein phosphatase PP1 catalytic subunit [EC:3.1.3.16]	PTHR23316:SF35/1.6E-194/--	biological_process:GO:0006606//protein import into nucleus;molecular_function:GO:0005515//protein binding;GO:0061608//nuclear import signal receptor activity;
Seita.5G164200.1.v2.2	XP_004968725.1/0/PREDICTED: protein LOW PSII ACCUMULATION 1, chloroplastic [Setaria italica] &gt;KQL05115.1 hypothetical protein SETIT_001395mg [Setaria italica]	NA	PF11998/6.3E-25/Protein of unknown function (DUF3493)	molecular_function:GO:0005515//protein binding;
Seita.5G164200.3.v2.2	XP_004968725.1/0/PREDICTED: protein LOW PSII ACCUMULATION 1, chloroplastic [Setaria italica] &gt;KQL05115.1 hypothetical protein SETIT_001395mg [Setaria italica]	NA	PF11998/3.2E-25/Protein of unknown function (DUF3493)	NA
Seita.5G164200.2.v2.2	XP_004968725.1/0/PREDICTED: protein LOW PSII ACCUMULATION 1, chloroplastic [Setaria italica] &gt;KQL05115.1 hypothetical protein SETIT_001395mg [Setaria italica]	NA	PF11998/3.7E-25/Protein of unknown function (DUF3493)	NA
Seita.5G094000.1.v2.2	XP_021313715.1/0/LEAF RUST 10 DISEASE-RESISTANCE LOCUS RECEPTOR-LIKE PROTEIN KINASE-like 2.5 [Sorghum bicolor] &gt;EES02523.2 hypothetical protein SORBI_3003G080900 [Sorghum bicolor]	sbi:110433452/2e-170/LEAF RUST 10 DISEASE-RESISTANCE LOCUS RECEPTOR-LIKE PROTEIN KINASE-like 2.4 isoform X1; K04733 interleukin-1 receptor-associated kinase 4 [EC:2.7.11.1]	PS50011/28.98/Protein kinase domain profile.	biological_process:GO:0006468//protein phosphorylation;molecular_function:GO:0005524//ATP binding;GO:0004672//protein kinase activity;
Seita.8G214200.1.v2.2	NA	NA	NA	NA
Seita.7G000700.1.v2.2	PAN36863.1/9.27576e-24/hypothetical protein PAHAL_B02586 [Panicum hallii]	NA	PTHR33220/3.0E-21/--	NA
Seita.8G088700.1.v2.2	XP_004979040.1/0/PREDICTED: uncharacterized protein LOC101766045 isoform X1 [Setaria italica] &gt;XP_014661152.1 PREDICTED: uncharacterized protein LOC101766045 isoform X1 [Setaria italica]	sita:101766045/0.0/uncharacterized protein LOC101766045 isoform X1; K17302 coatomer subunit beta'	PS50082/12.714/Trp-Asp (WD) repeats profile.	biological_process:GO:0006468//protein phosphorylation;molecular_function:GO:0005524//ATP binding;GO:0005515//protein binding;GO:0004672//protein kinase activity;
Seita.8G088700.2.v2.2	XP_004979040.1/0/PREDICTED: uncharacterized protein LOC101766045 isoform X1 [Setaria italica] &gt;XP_014661152.1 PREDICTED: uncharacterized protein LOC101766045 isoform X1 [Setaria italica]	sita:101766045/0.0/uncharacterized protein LOC101766045 isoform X1; K17302 coatomer subunit beta'	PS50082/12.714/Trp-Asp (WD) repeats profile.	biological_process:GO:0006468//protein phosphorylation;molecular_function:GO:0005524//ATP binding;GO:0005515//protein binding;GO:0004672//protein kinase activity;
Seita.8G088700.3.v2.2	XP_004979040.1/0/PREDICTED: uncharacterized protein LOC101766045 isoform X1 [Setaria italica] &gt;XP_014661152.1 PREDICTED: uncharacterized protein LOC101766045 isoform X1 [Setaria italica]	sita:101766045/0.0/uncharacterized protein LOC101766045 isoform X1; K17302 coatomer subunit beta'	PS50011/37.771/Protein kinase domain profile.	biological_process:GO:0006468//protein phosphorylation;molecular_function:GO:0005524//ATP binding;GO:0004672//protein kinase activity;
Seita.3G360100.1.v2.2	KQL16875.1/9.94049e-57/hypothetical protein SETIT_024847mg [Setaria italica]	NA	PTHR33120:SF10/1.1E-34/--	NA
Seita.8G242900.1.v2.2	NA	NA	NA	NA
Seita.6G189700.1.v2.2	PAN15554.1/3.03954e-61/hypothetical protein PAHAL_B05035, partial [Panicum hallii]	aip:107620095/1e-19/3-oxo-Delta(4,5)-steroid 5-beta-reductase; K22419 Delta4-3-oxosteroid 5beta-reductase [EC:1.3.1.3]	NA	NA
Seita.5G159500.1.v2.2	NA	NA	NA	NA
Seita.8G059000.1.v2.2	KQK93876.1/0/hypothetical protein SETIT_028195mg [Setaria italica]	cann:107843876/4e-34/uncharacterized LOC107843876; K00784 ribonuclease Z [EC:3.1.26.11]	PTHR31325:SF39/2.3E-182/--	NA
Seita.9G012600.1.v2.2	XP_012704332.1/7.46904e-59/PREDICTED: CRIB domain-containing protein RIC4-like, partial [Setaria italica]	NA	NA	NA
Seita.9G012600.2.v2.2	XP_012704332.1/5.04591e-86/PREDICTED: CRIB domain-containing protein RIC4-like, partial [Setaria italica]	NA	NA	NA
Seita.6G041500.1.v2.2	OEL22445.1/2.42061e-59/Protein DOWNY MILDEW RESISTANCE 6 [Dichanthelium oligosanthes]	ats:109766943/5e-06/LOC109766943; DIBOA-glucoside dioxygenase BX6-like; K13229 2,4-dihydroxy-1,4-benzoxazin-3-one-glucoside dioxygenase [EC:1.14.11.59]	PTHR10209:SF371/4.3E-37/--	NA
Seita.4G251200.1.v2.2	XP_004967260.1/0/PREDICTED: tyrosine-sulfated glycopeptide receptor 1-like [Setaria italica]	lja:Lj1g3v1222370.1/1e-162/Lj1g3v1222370.1; -; K13415 protein brassinosteroid insensitive 1 [EC:2.7.10.1 2.7.11.1]	PF13855/7.3E-8/Leucine rich repeat	biological_process:GO:0006468//protein phosphorylation;molecular_function:GO:0005524//ATP binding;GO:0005515//protein binding;GO:0004672//protein kinase activity;
Seita.4G109300.1.v2.2	KQL10145.1/1.59876e-46/hypothetical protein SETIT_007946mg [Setaria italica]	NA	PTHR35547/1.5E-27/--	NA
Seita.5G325100.1.v2.2	XP_004970028.1/4.54158e-175/PREDICTED: uncharacterized protein LOC101767620 [Setaria italica] &gt;KQL07065.1 hypothetical protein SETIT_002684mg [Setaria italica] &gt;KQL07066.1 hypothetical protein SETIT_002684mg [Setaria italica]	ppp:112275703/6e-12/uncharacterized protein LOC112275703; K22909 zinc finger CCCH domain-containing protein 13	PTHR34546:SF2/2.4E-113/--	NA
Seita.5G325100.2.v2.2	XP_004970028.1/4.54158e-175/PREDICTED: uncharacterized protein LOC101767620 [Setaria italica] &gt;KQL07065.1 hypothetical protein SETIT_002684mg [Setaria italica] &gt;KQL07066.1 hypothetical protein SETIT_002684mg [Setaria italica]	ppp:112275703/6e-12/uncharacterized protein LOC112275703; K22909 zinc finger CCCH domain-containing protein 13	PTHR34546:SF2/2.4E-113/--	NA
Seita.5G164900.1.v2.2	XP_004968730.1/0/PREDICTED: protein HASTY 1 [Setaria italica] &gt;KQL05122.1 hypothetical protein SETIT_000087mg [Setaria italica]	sita:101786356/0.0/protein HASTY 1; K14289 exportin-5	PF08389/2.5E-27/Exportin 1-like protein	NA
Seita.8G233300.1.v2.2	KQK95825.1/8.58913e-78/hypothetical protein SETIT_028162mg, partial [Setaria italica]	NA	NA	NA
Seita.4G210200.1.v2.2	NA	NA	NA	NA
Seita.4G173000.1.v2.2	XP_004965543.1/1.09354e-112/PREDICTED: RING-H2 finger protein ATL39-like [Setaria italica] &gt;KQL10891.1 hypothetical protein SETIT_007393mg [Setaria italica]	egu:105041479/1e-20/RING-H2 finger protein ATL79; K19038 E3 ubiquitin-protein ligase ATL41 [EC:2.3.2.27]	PTHR14155:SF244/1.8E-47/--	NA
Seita.5G164100.1.v2.2	KQL05112.1/1.06123e-75/hypothetical protein SETIT_004959mg [Setaria italica]	NA	PF05498/1.5E-26/Rapid ALkalinization Factor (RALF)	NA
Seita.6G041600.1.v2.2	KQL00576.1/2.96019e-81/hypothetical protein SETIT_015724mg [Setaria italica]	NA	NA	NA
Seita.8G119000.1.v2.2	KQK94572.1/1.16299e-29/hypothetical protein SETIT_028605mg [Setaria italica]	NA	NA	NA
Seita.8G234900.1.v2.2	KQK95837.1/0/hypothetical protein SETIT_028342mg [Setaria italica]	sbi:8073755/2e-61/disease resistance protein RPM1; K13457 disease resistance protein RPM1	PF00931/2.2E-18/NB-ARC domain	molecular_function:GO:0043531//ADP binding;
Seita.3G378400.1.v2.2	KQL17078.1/0/hypothetical protein SETIT_024236mg [Setaria italica]	hbr:110659561/8e-65/ankyrin repeat and SOCS box protein 11-like; K19626 inversin	PS50088/11.167/Ankyrin repeat profile.	molecular_function:GO:0005515//protein binding;
Seita.J010300.1.v2.2	KQK85829.1/3.76644e-127/hypothetical protein SETIT_020761mg [Setaria italica]	NA	NA	NA
Seita.3G237400.1.v2.2	XP_004962043.1/2.1668e-78/PREDICTED: cytochrome c [Setaria italica] &gt;KQL15428.1 hypothetical protein SETIT_023691mg [Setaria italica] &gt;PAN19460.1 hypothetical protein PAHAL_C02964 [Panicum hallii]	sita:101759164/4e-79/cytochrome c; K08738 cytochrome c	PTHR11961:SF9/3.1E-67/--	molecular_function:GO:0009055//electron transfer activity;GO:0020037//heme binding;
Seita.8G134200.1.v2.2	XP_004973403.1/1.76653e-60/PREDICTED: uncharacterized WD repeat-containing protein C2A9.03 [Setaria italica] &gt;XP_004973404.1 PREDICTED: uncharacterized WD repeat-containing protein C2A9.03 [Setaria italica] &gt;KQL01727.1 hypothetical protein SETIT_013746mg [Setaria italica] &gt;KQL01728.1 hypothetical protein SETIT_013746mg [Setaria italica] &gt;KQL01729.1 hypothetical protein SETIT_013746mg …	NA	PTHR43991:SF8/3.2E-59/--	NA
Seita.8G225700.1.v2.2	XP_004979913.1/0/PREDICTED: putative receptor-like protein kinase At4g00960 [Setaria italica] &gt;XP_004979915.1 PREDICTED: putative receptor-like protein kinase At4g00960 [Setaria italica] &gt;XP_004979916.1 PREDICTED: putative receptor-like protein kinase At4g00960 [Setaria italica] &gt;XP_004979920.1 PREDICTED: putative receptor-like protein kinase At4g00960 [Setaria italica] &gt;XP_004979921.…	bdi:112272465/4e-50/uncharacterized protein LOC112272465; K04733 interleukin-1 receptor-associated kinase 4 [EC:2.7.11.1]	PF00069/7.6E-26/Protein kinase domain	biological_process:GO:0006468//protein phosphorylation;molecular_function:GO:0005524//ATP binding;GO:0004672//protein kinase activity;
Seita.6G253000.1.v2.2	XP_004974248.1/2.72433e-85/PREDICTED: bet1-like SNARE 1-1 [Setaria italica] &gt;KQL03022.1 hypothetical protein SETIT_014665mg [Setaria italica]	sita:101760343/5e-86/bet1-like SNARE 1-1; K08504 blocked early in transport 1	PTHR12791/3.6E-66/--	NA
Seita.7G288300.4.v2.2	KQK99527.1/1.00587e-151/hypothetical protein SETIT_010753mg [Setaria italica]	sita:101756603/3e-131/two pore potassium channel a; K05389 potassium channel subfamily K, other eukaryote	PF07885/1.1E-12/Ion channel	molecular_function:GO:0005509//calcium ion binding;
Seita.7G288300.2.v2.2	KQK99527.1/6.12225e-165/hypothetical protein SETIT_010753mg [Setaria italica]	sbi:8086231/5e-139/two pore potassium channel a isoform X2; K05389 potassium channel subfamily K, other eukaryote	PTHR11003:SF121/3.8E-94/--	molecular_function:GO:0005509//calcium ion binding;
Seita.7G288300.1.v2.2	KQK99527.1/0/hypothetical protein SETIT_010753mg [Setaria italica]	sbi:8086231/2e-160/two pore potassium channel a isoform X2; K05389 potassium channel subfamily K, other eukaryote	PTHR11003/1.6E-103/--	NA
Seita.7G288300.3.v2.2	KQK99527.1/6.12225e-165/hypothetical protein SETIT_010753mg [Setaria italica]	sbi:8086231/5e-139/two pore potassium channel a isoform X2; K05389 potassium channel subfamily K, other eukaryote	PTHR11003:SF121/3.8E-94/--	molecular_function:GO:0005509//calcium ion binding;
Seita.3G177900.1.v2.2	NA	NA	NA	NA
Seita.8G243900.1.v2.2	NA	NA	NA	NA
Seita.5G159100.1.v2.2	KQL05056.1/7.89938e-160/hypothetical protein SETIT_004948mg, partial [Setaria italica]	sbi:8081959/3e-107/uncharacterized protein LOC8081959; K09553 stress-induced-phosphoprotein 1	PTHR35161/1.3E-95/--	NA
Seita.2G357300.1.v2.2	NA	NA	NA	NA
Seita.2G088700.1.v2.2	KQL23056.1/0/hypothetical protein SETIT_033315mg [Setaria italica]	cqi:110714529/3e-45/flavonol synthase/flavanone 3-hydroxylase-like; K05278 flavonol synthase [EC:1.14.20.6]	PTHR10209/8.9E-136/--	biological_process:GO:0055114//oxidation-reduction process;molecular_function:GO:0016491//oxidoreductase activity;
Seita.1G194500.1.v2.2	NA	NA	NA	NA
Seita.5G108800.1.v2.2	XP_004971673.1/1.18373e-173/PREDICTED: uncharacterized protein LOC101764501 [Setaria italica] &gt;KQL04462.1 hypothetical protein SETIT_004599mg [Setaria italica]	mtr:MTR_7g058700/7e-14/tyrosine/DOPA decarboxylase; K01593 aromatic-L-amino-acid/L-tryptophan decarboxylase [EC:4.1.1.28 4.1.1.105]	PTHR33103:SF18/1.3E-87/--	NA
Seita.8G234300.1.v2.2	NA	NA	NA	NA
Seita.2G040200.1.v2.2	KQL22520.1/2.61216e-143/hypothetical protein SETIT_032260mg, partial [Setaria italica]	NA	PTHR31325:SF26/1.3E-51/--	NA
Seita.6G040600.1.v2.2	KQL00570.1/9.05611e-77/hypothetical protein SETIT_015017mg [Setaria italica]	NA	NA	NA
Seita.9G010500.1.v2.2	XP_004986118.1/0/PREDICTED: 4-hydroxyphenylacetaldehyde oxime monooxygenase-like [Setaria italica]	sita:101769877/0.0/4-hydroxyphenylacetaldehyde oxime monooxygenase; K13029 4-hydroxyphenylacetaldehyde oxime monooxygenase [EC:1.14.14.37]	PR00463/6.9E-48/E-class P450 group I signature	biological_process:GO:0055114//oxidation-reduction process;molecular_function:GO:0020037//heme binding;GO:0016705//oxidoreductase activity, acting on paired donors, with incorporation or reduction of molecular oxygen;GO:0005506//iron ion binding;
Seita.6G253800.1.v2.2	XP_004974257.1/0/PREDICTED: putative kinase-like protein TMKL1 [Setaria italica] &gt;KQL03032.1 hypothetical protein SETIT_013383mg [Setaria italica]	mesc:110603367/6e-80/probable inactive receptor kinase At5g16590; K04733 interleukin-1 receptor-associated kinase 4 [EC:2.7.11.1]	PTHR27008/2.8E-303/--	biological_process:GO:0006468//protein phosphorylation;molecular_function:GO:0005524//ATP binding;GO:0005515//protein binding;GO:0004672//protein kinase activity;
Seita.5G158800.2.v2.2	XP_004968693.1/0/PREDICTED: dihydrolipoyl dehydrogenase 1, chloroplastic-like [Setaria italica] &gt;KQL05051.1 hypothetical protein SETIT_000849mg [Setaria italica]	sita:101769227/0.0/dihydrolipoyl dehydrogenase 1, chloroplastic; K00382 dihydrolipoamide dehydrogenase [EC:1.8.1.4]	PTHR22912/4.1E-296/--	biological_process:GO:0055114//oxidation-reduction process;GO:0045454//cell redox homeostasis;molecular_function:GO:0016491//oxidoreductase activity;
Seita.5G158800.1.v2.2	XP_004968693.1/0/PREDICTED: dihydrolipoyl dehydrogenase 1, chloroplastic-like [Setaria italica] &gt;KQL05051.1 hypothetical protein SETIT_000849mg [Setaria italica]	sita:101769227/0.0/dihydrolipoyl dehydrogenase 1, chloroplastic; K00382 dihydrolipoamide dehydrogenase [EC:1.8.1.4]	PF02852/5.2E-32/Pyridine nucleotide-disulphide oxidoreductase, dimerisation domain	biological_process:GO:0055114//oxidation-reduction process;GO:0045454//cell redox homeostasis;molecular_function:GO:0016491//oxidoreductase activity;
Seita.8G156200.1.v2.2	KQK94990.1/1.56548e-113/hypothetical protein SETIT_027286mg [Setaria italica]	NA	PF03018/1.0E-14/Dirigent-like protein	NA
Seita.6G252100.1.v2.2	XP_004974234.1/0/PREDICTED: ubiquitin carboxyl-terminal hydrolase isozyme L5-like [Setaria italica] &gt;KQL03011.1 hypothetical protein SETIT_014052mg [Setaria italica]	sita:101755326/0.0/ubiquitin carboxyl-terminal hydrolase 2; K05610 ubiquitin carboxyl-terminal hydrolase L5 [EC:3.4.19.12]	PTHR10589/1.8E-211/--	biological_process:GO:0006511//ubiquitin-dependent protein catabolic process;cellular_component:GO:0005622//intracellular;molecular_function:GO:0004843//thiol-dependent ubiquitin-specific protease activity;
Seita.8G156000.1.v2.2	XP_004979515.2/0/PREDICTED: putative disease resistance protein RGA1 [Setaria italica]	dzi:111310814/1e-27/disease resistance protein RGA2-like; K19613 leucine-rich repeat protein SHOC2	SM00369/360.0/--	molecular_function:GO:0043531//ADP binding;GO:0005515//protein binding;
Seita.4G034900.1.v2.2	XP_012700895.1/8.57425e-93/PREDICTED: uncharacterized protein LOC105913542 [Setaria italica]	NA	PTHR33120/1.7E-41/--	NA
Seita.4G008600.1.v2.2	XP_004964323.1/1.98905e-136/PREDICTED: thioredoxin H-type 2-like [Setaria italica]	osa:4347843/2e-24/thioredoxin H2-2-like isoform X1; K03671 thioredoxin 1	PF00085/1.1E-16/Thioredoxin	biological_process:GO:0006662//glycerol ether metabolic process;GO:0045454//cell redox homeostasis;molecular_function:GO:0015035//protein disulfide oxidoreductase activity;
Seita.5G163900.2.v2.2	XP_004968721.1/8.74619e-145/PREDICTED: thiamine pyrophosphokinase 2 [Setaria italica] &gt;XP_004968722.1 PREDICTED: thiamine pyrophosphokinase 2 [Setaria italica] &gt;KQL05109.1 hypothetical protein SETIT_004056mg [Setaria italica]	sita:101782163/2e-145/thiamine pyrophosphokinase 2 isoform X1; K00949 thiamine pyrophosphokinase [EC:2.7.6.2]	PTHR13622/7.0E-127/--	biological_process:GO:0009229//thiamine diphosphate biosynthetic process;molecular_function:GO:0030975//thiamine binding;GO:0005524//ATP binding;GO:0004788//thiamine diphosphokinase activity;
Seita.5G163900.3.v2.2	XP_004968721.1/0/PREDICTED: thiamine pyrophosphokinase 2 [Setaria italica] &gt;XP_004968722.1 PREDICTED: thiamine pyrophosphokinase 2 [Setaria italica] &gt;KQL05109.1 hypothetical protein SETIT_004056mg [Setaria italica]	sita:101782163/0.0/thiamine pyrophosphokinase 2 isoform X1; K00949 thiamine pyrophosphokinase [EC:2.7.6.2]	SM00983/9.4E-11/--	biological_process:GO:0009229//thiamine diphosphate biosynthetic process;molecular_function:GO:0030975//thiamine binding;GO:0005524//ATP binding;GO:0004788//thiamine diphosphokinase activity;
Seita.5G163900.1.v2.2	XP_004968721.1/0/PREDICTED: thiamine pyrophosphokinase 2 [Setaria italica] &gt;XP_004968722.1 PREDICTED: thiamine pyrophosphokinase 2 [Setaria italica] &gt;KQL05109.1 hypothetical protein SETIT_004056mg [Setaria italica]	sita:101782163/0.0/thiamine pyrophosphokinase 2 isoform X1; K00949 thiamine pyrophosphokinase [EC:2.7.6.2]	SM00983/9.4E-11/--	biological_process:GO:0009229//thiamine diphosphate biosynthetic process;molecular_function:GO:0030975//thiamine binding;GO:0005524//ATP binding;GO:0004788//thiamine diphosphokinase activity;
Seita.9G513300.2.v2.2	KQK92224.1/2.79098e-39/hypothetical protein SETIT_033957mg [Setaria italica]	sita:101756088/7e-40/uncharacterized protein LOC101756088; K11807 WD and tetratricopeptide repeats protein 1	PTHR38372/1.1E-24/--	NA
Seita.9G513300.1.v2.2	KQK92224.1/1.8905e-26/hypothetical protein SETIT_033957mg [Setaria italica]	sita:101756088/8e-27/uncharacterized protein LOC101756088; K11807 WD and tetratricopeptide repeats protein 1	PTHR38372/5.7E-23/--	NA
Seita.4G087000.1.v2.2	YP_009369607.1/1.7492e-54/hypothetical chloroplast RF68 (chloroplast) [Leersia japonica] &gt;YP_009369621.1 hypothetical chloroplast RF68 (chloroplast) [Leersia japonica] &gt;AGY94547.1 hypothetical chloroplast RF68 (chloroplast) [Oryza brachyantha] &gt;AGY94561.1 hypothetical chloroplast RF68 (chloroplast) [Oryza brachyantha] &gt;AGY94981.1 hypothetical chloroplast RF68 (chloroplast) [Leersia ja…	NA	PF10839/2.1E-16/Protein of unknown function (DUF2647)	NA
Seita.5G159200.1.v2.2	EEC67525.1/1.90384e-09/hypothetical protein OsI_34822 [Oryza sativa Indica Group]	NA	NA	NA
Seita.6G251200.1.v2.2	NA	NA	NA	NA
Seita.8G049000.1.v2.2	NA	NA	NA	NA
Seita.8G236500.1.v2.2	XP_004979988.1/1.24798e-134/PREDICTED: uncharacterized protein LOC101767155 [Setaria italica]	NA	PTHR36480/7.0E-46/--	NA
Seita.8G236500.2.v2.2	XP_004979988.1/1.92468e-139/PREDICTED: uncharacterized protein LOC101767155 [Setaria italica]	NA	PTHR36480/2.0E-45/--	NA
Seita.2G300700.4.v2.2	XP_004957580.1/0/PREDICTED: DNA mismatch repair protein MLH3 isoform X3 [Setaria italica]	sita:101783580/0.0/DNA mismatch repair protein MLH3 isoform X1; K08739 DNA mismatch repair protein MLH3	PF01119/3.0E-13/DNA mismatch repair protein, C-terminal domain	biological_process:GO:0007131//reciprocal meiotic recombination;GO:0006298//mismatch repair;cellular_component:GO:0032300//mismatch repair complex;molecular_function:GO:0005524//ATP binding;GO:0030983//mismatched DNA binding;GO:0016887//ATPase activity;
Seita.2G300700.1.v2.2	XP_004957578.1/0/PREDICTED: DNA mismatch repair protein MLH3 isoform X1 [Setaria italica]	sita:101783580/0.0/DNA mismatch repair protein MLH3 isoform X1; K08739 DNA mismatch repair protein MLH3	PTHR10073:SF7/3.3E-198/--	biological_process:GO:0007131//reciprocal meiotic recombination;GO:0006298//mismatch repair;cellular_component:GO:0032300//mismatch repair complex;molecular_function:GO:0005524//ATP binding;GO:0030983//mismatched DNA binding;GO:0016887//ATPase activity;
Seita.2G300700.2.v2.2	XP_004957579.1/0/PREDICTED: DNA mismatch repair protein MLH3 isoform X2 [Setaria italica]	sita:101783580/0.0/DNA mismatch repair protein MLH3 isoform X1; K08739 DNA mismatch repair protein MLH3	PTHR10073/1.8E-198/--	biological_process:GO:0007131//reciprocal meiotic recombination;GO:0006298//mismatch repair;cellular_component:GO:0032300//mismatch repair complex;molecular_function:GO:0005524//ATP binding;GO:0030983//mismatched DNA binding;GO:0016887//ATPase activity;
Seita.2G300700.3.v2.2	XP_004957580.1/0/PREDICTED: DNA mismatch repair protein MLH3 isoform X3 [Setaria italica]	sita:101783580/0.0/DNA mismatch repair protein MLH3 isoform X1; K08739 DNA mismatch repair protein MLH3	PF08676/4.9E-12/MutL C terminal dimerisation domain	biological_process:GO:0007131//reciprocal meiotic recombination;GO:0006298//mismatch repair;cellular_component:GO:0032300//mismatch repair complex;molecular_function:GO:0005524//ATP binding;GO:0030983//mismatched DNA binding;GO:0016887//ATPase activity;
Seita.5G325200.1.v2.2	XP_004970029.1/0/PREDICTED: tubby-like F-box protein 2 [Setaria italica] &gt;KQL07067.1 hypothetical protein SETIT_001914mg [Setaria italica]	gab:108474400/2e-87/tubby-like F-box protein 6; K19600 tubby-related protein 1	PF00646/1.3E-5/F-box domain	molecular_function:GO:0005515//protein binding;
Seita.5G325200.2.v2.2	XP_004970029.1/0/PREDICTED: tubby-like F-box protein 2 [Setaria italica] &gt;KQL07067.1 hypothetical protein SETIT_001914mg [Setaria italica]	ghi:107949162/1e-67/tubby-like F-box protein 6; K19600 tubby-related protein 1	PTHR16517:SF32/4.1E-134/--	NA
Seita.8G096200.1.v2.2	KQK94285.1/0/hypothetical protein SETIT_026427mg [Setaria italica]	pda:103720741/1e-105/LOW QUALITY PROTEIN: chalcone synthase 3; K00660 chalcone synthase [EC:2.3.1.74]	PTHR11877/1.4E-151/--	biological_process:GO:0009058//biosynthetic process;molecular_function:GO:0016747//transferase activity, transferring acyl groups other than amino-acyl groups;
Seita.5G162000.1.v2.2	NA	NA	NA	NA
Seita.2G041300.1.v2.2	XP_004955524.1/0/PREDICTED: probable carboxylesterase 15 [Setaria italica]	pda:103717078/2e-41/tuliposide A-converting enzyme 2, chloroplastic-like; K20506 tuliposide A-converting enzyme [EC:4.2.99.22]	PF07859/6.4E-56/alpha/beta hydrolase fold	biological_process:GO:0008152//metabolic process;molecular_function:GO:0016787//hydrolase activity;
Seita.2G344800.1.v2.2	NA	NA	NA	NA
Seita.3G259800.1.v2.2	NA	NA	NA	NA
Seita.6G253700.1.v2.2	KQL03029.1/2.0959e-45/hypothetical protein SETIT_014681mg [Setaria italica] &gt;KQL03030.1 hypothetical protein SETIT_014681mg [Setaria italica]	NA	NA	NA
Seita.6G253700.2.v2.2	KQL03029.1/2.0959e-45/hypothetical protein SETIT_014681mg [Setaria italica] &gt;KQL03030.1 hypothetical protein SETIT_014681mg [Setaria italica]	NA	NA	NA
Seita.1G379800.1.v2.2	XP_004955299.3/2.21837e-116/PREDICTED: protein ELC-like [Setaria italica]	sita:101777629/4e-117/protein ELC; K12183 ESCRT-I complex subunit TSG101	PTHR23306:SF3/1.9E-35/--	NA
Seita.1G026400.1.v2.2	OEL23477.1/6.50035e-15/Trifunctional UDP-glucose 4,6-dehydratase/UDP-4-keto-6-deoxy-D-glucose 3,5-epimerase/UDP-4-keto-L-rhamnose-reductase RHM3 [Dichanthelium oligosanthes]	NA	NA	NA
Seita.7G253100.2.v2.2	KQK99095.1/0/hypothetical protein SETIT_011973mg [Setaria italica]	egu:105049968/2e-92/receptor-like serine/threonine-protein kinase SD1-8; K04733 interleukin-1 receptor-associated kinase 4 [EC:2.7.11.1]	PS50948/8.156/PAN/Apple domain profile.	biological_process:GO:0048544//recognition of pollen;
Seita.7G253100.3.v2.2	KQK99095.1/0/hypothetical protein SETIT_011973mg [Setaria italica]	egu:105049968/1e-101/receptor-like serine/threonine-protein kinase SD1-8; K04733 interleukin-1 receptor-associated kinase 4 [EC:2.7.11.1]	PTHR27002/1.9E-162/--	biological_process:GO:0048544//recognition of pollen;
Seita.7G253100.1.v2.2	KQK99095.1/0/hypothetical protein SETIT_011973mg [Setaria italica]	jcu:105633227/2e-115/G-type lectin S-receptor-like serine/threonine-protein kinase At4g27290; K04733 interleukin-1 receptor-associated kinase 4 [EC:2.7.11.1]	PS50011/9.404/Protein kinase domain profile.	biological_process:GO:0048544//recognition of pollen;GO:0006468//protein phosphorylation;molecular_function:GO:0005524//ATP binding;GO:0004672//protein kinase activity;
Seita.9G432500.1.v2.2	NA	NA	NA	NA
Seita.6G256100.2.v2.2	XP_004974213.1/3.10236e-117/PREDICTED: kinesin-1-like [Setaria italica] &gt;XP_012702490.1 PREDICTED: kinesin-1-like [Setaria italica] &gt;XP_012702491.1 PREDICTED: kinesin-1-like [Setaria italica]	sita:101782473/6e-118/kinesin-like protein KIN-14N isoform X2; K10405 kinesin family member C1	PF00225/2.8E-37/Kinesin motor domain	biological_process:GO:0007018//microtubule-based movement;molecular_function:GO:0005524//ATP binding;GO:0003777//microtubule motor activity;GO:0008017//microtubule binding;
Seita.6G256100.1.v2.2	XP_004974213.1/3.10236e-117/PREDICTED: kinesin-1-like [Setaria italica] &gt;XP_012702490.1 PREDICTED: kinesin-1-like [Setaria italica] &gt;XP_012702491.1 PREDICTED: kinesin-1-like [Setaria italica]	sita:101782473/6e-118/kinesin-like protein KIN-14N isoform X2; K10405 kinesin family member C1	PF00225/2.8E-37/Kinesin motor domain	biological_process:GO:0007018//microtubule-based movement;molecular_function:GO:0005524//ATP binding;GO:0003777//microtubule motor activity;GO:0008017//microtubule binding;
Seita.6G256100.3.v2.2	XP_004974213.1/4.138e-106/PREDICTED: kinesin-1-like [Setaria italica] &gt;XP_012702490.1 PREDICTED: kinesin-1-like [Setaria italica] &gt;XP_012702491.1 PREDICTED: kinesin-1-like [Setaria italica]	sita:105914657/3e-120/kinesin-like protein KIN-14M; K10405 kinesin family member C1	SM00129/1.6E-7/--	biological_process:GO:0007018//microtubule-based movement;molecular_function:GO:0005524//ATP binding;GO:0003777//microtubule motor activity;GO:0008017//microtubule binding;
Seita.6G252800.1.v2.2	XP_004974242.1/0/PREDICTED: protein DETOXIFICATION 35-like [Setaria italica] &gt;KQL03020.1 hypothetical protein SETIT_013571mg [Setaria italica]	sita:101758430/0.0/protein DETOXIFICATION 35; K03327 multidrug resistance protein, MATE family	PTHR11206:SF131/4.8E-275/--	biological_process:GO:0055085//transmembrane transport;GO:0006855//drug transmembrane transport;cellular_component:GO:0016020//membrane;molecular_function:GO:0015238//drug transmembrane transporter activity;GO:0015297//antiporter activity;
Seita.6G021600.1.v2.2	XP_004972539.1/8.55032e-62/PREDICTED: LOW QUALITY PROTEIN: reticulon-like protein B23 [Setaria italica]	NA	PTHR10994/2.9E-36/--	NA
Seita.8G250900.1.v2.2	KQK96009.1/6.6657e-151/hypothetical protein SETIT_027652mg [Setaria italica]	sita:101766610/2e-144/pumilio homolog 1; K17943 pumilio RNA-binding family	SM00025/1.3E-4/--	molecular_function:GO:0003723//RNA binding;
Seita.J006700.1.v2.2	AHI16401.1/1.23423e-170/orf240 (mitochondrion) [Triticum turgidum subsp. durum]	NA	PTHR30071:SF1/1.7E-56/--	biological_process:GO:0017004//cytochrome complex assembly;GO:0015886//heme transport;cellular_component:GO:0016020//membrane;molecular_function:GO:0015232//heme transporter activity;GO:0020037//heme binding;
Seita.6G253900.2.v2.2	XP_004974264.1/0/PREDICTED: mediator of RNA polymerase II transcription subunit 15a isoform X2 [Setaria italica] &gt;KQL03033.1 hypothetical protein SETIT_013125mg [Setaria italica]	sita:101765596/0.0/mediator of RNA polymerase II transcription subunit 15a isoform X1; K14972 PAX-interacting protein 1	PF16987/1.6E-37/KIX domain	NA
Seita.6G253900.1.v2.2	KQL03034.1/0/hypothetical protein SETIT_013125mg [Setaria italica]	sita:101765596/0.0/mediator of RNA polymerase II transcription subunit 15a isoform X1; K14972 PAX-interacting protein 1	PF16987/1.6E-37/KIX domain	NA
Seita.J009000.1.v2.2	YP_514650.1/2.88656e-85/ribosomal protein S12 (mitochondrion) [Oryza sativa Indica Group] &gt;YP_002000567.1 ribosomal protein S12 (mitochondrion) [Oryza sativa Japonica Group] &gt;YP_003433843.1 ribosomal protein small subunit 12 (mitochondrion) [Oryza rufipogon] &gt;YP_009241988.1 ribosomal protein S12 (mitochondrion) [Oryza minuta] &gt;YP_009242007.1 ribosomal protein S12 (mitochondrion) [Oryz…	sbi:4306024/2e-86/rps12, SobioMp06; ribosomal protein S12; K02950 small subunit ribosomal protein S12	PR01034/1.5E-55/Ribosomal protein S12 signature	biological_process:GO:0006412//translation;cellular_component:GO:0005840//ribosome;GO:0005622//intracellular;molecular_function:GO:0003735//structural constituent of ribosome;
Seita.2G044100.1.v2.2	PAN09600.1/5.47054e-27/hypothetical protein PAHAL_B00399 [Panicum hallii]	NA	PTHR33021/1.8E-23/--	molecular_function:GO:0009055//electron transfer activity;
Seita.2G277800.1.v2.2	XP_012699263.1/5.96843e-111/PREDICTED: uncharacterized protein LOC101773431 isoform X1 [Setaria italica]	sita:101773431/1e-93/DNA polymerase delta subunit 4 isoform X2; K03505 DNA polymerase delta subunit 4	PF04081/4.6E-18/DNA polymerase delta, subunit 4	biological_process:GO:0006260//DNA replication;cellular_component:GO:0005634//nucleus;
Seita.2G277800.2.v2.2	XP_012699263.1/4.2042e-94/PREDICTED: uncharacterized protein LOC101773431 isoform X1 [Setaria italica]	sita:101773431/5e-94/DNA polymerase delta subunit 4 isoform X2; K03505 DNA polymerase delta subunit 4	PF04081/3.7E-18/DNA polymerase delta, subunit 4	biological_process:GO:0006260//DNA replication;cellular_component:GO:0005634//nucleus;
Seita.4G084500.1.v2.2	XP_012700883.1/7.81747e-107/PREDICTED: protein phosphatase 1 regulatory subunit 3F-like [Setaria italica]	NA	NA	NA
Seita.8G039700.1.v2.2	NA	NA	NA	NA
Seita.5G444500.1.v2.2	XP_004971194.1/5.75131e-71/PREDICTED: putative glutaredoxin-C2 [Setaria italica] &gt;KQL08519.1 hypothetical protein SETIT_004935mg [Setaria italica]	pda:103711737/1e-50/glutaredoxin-C1-like; K03676 glutaredoxin 3	PTHR10168/2.3E-53/--	biological_process:GO:0045454//cell redox homeostasis;molecular_function:GO:0015035//protein disulfide oxidoreductase activity;GO:0009055//electron transfer activity;
Seita.J007100.1.v2.2	KQK85794.1/0/hypothetical protein SETIT_020736mg [Setaria italica]	sita:111256051/0.0/uncharacterized protein LOC111256051; K02967 small subunit ribosomal protein S2	PF00318/1.3E-9/Ribosomal protein S2	biological_process:GO:0006412//translation;cellular_component:GO:0005840//ribosome;GO:0005622//intracellular;GO:0015935//small ribosomal subunit;molecular_function:GO:0003735//structural constituent of ribosome;
Seita.8G035500.1.v2.2	XP_004978710.1/0/PREDICTED: RING-H2 finger protein ATL2-like [Setaria italica]	sita:101769490/2e-26/E3 ubiquitin-protein ligase RNF181; K22378 E3 ubiquitin-protein ligase RNF181 [EC:2.3.2.27]	PF13639/1.0E-11/Ring finger domain	NA
Seita.4G184300.1.v2.2	NA	NA	NA	NA
Seita.J007000.1.v2.2	YP_003433851.1/0/cytochrome c oxidase subunit 3 (mitochondrion) [Oryza rufipogon] &gt;YP_009241993.1 cytochrome c oxidase subunit 3 (mitochondrion) [Oryza minuta] &gt;YP_009242032.1 cytochrome c oxidase subunit 3 (mitochondrion) [Oryza minuta] &gt;AAZ99338.1 cytochrome c oxidase subunit 3 (mitochondrion) [Oryza sativa Japonica Group] &gt;AAZ99391.1 cytochrome c oxidase subunit 3 (mitochondrion) […	sita:111256050/0.0/uncharacterized protein LOC111256050; K02262 cytochrome c oxidase subunit 3	PS50253/51.962/Heme-copper oxidase subunit III family profile.	biological_process:GO:0019646//aerobic electron transport chain;cellular_component:GO:0016020//membrane;molecular_function:GO:0015002//heme-copper terminal oxidase activity;
Seita.3G000300.1.v2.2	NA	NA	NA	NA
Seita.8G084600.1.v2.2	NA	NA	NA	NA
Seita.8G154500.1.v2.2	KQK93551.1/8.09086e-29/hypothetical protein SETIT_027038mg [Setaria italica]	NA	NA	NA
Seita.7G243400.1.v2.2	NA	NA	NA	NA
Seita.8G098200.1.v2.2	KQK94305.1/1.5526e-75/hypothetical protein SETIT_028281mg [Setaria italica]	ats:109763603/5e-66/LOC109763603; ubiquitin-like; K02927 large subunit ribosomal protein L40e	SM00213/1.1E-27/--	biological_process:GO:0006412//translation;cellular_component:GO:0005840//ribosome;molecular_function:GO:0005515//protein binding;GO:0003735//structural constituent of ribosome;
Seita.9G297700.1.v2.2	NA	NA	NA	NA
Seita.8G235100.3.v2.2	XP_004979979.1/0/PREDICTED: putative receptor-like protein kinase At4g00960 isoform X1 [Setaria italica]	bdi:112272465/9e-88/uncharacterized protein LOC112272465; K04733 interleukin-1 receptor-associated kinase 4 [EC:2.7.11.1]	PTHR27002:SF115/5.5E-127/--	biological_process:GO:0006468//protein phosphorylation;molecular_function:GO:0005524//ATP binding;GO:0004672//protein kinase activity;
Seita.8G235100.1.v2.2	XP_004979979.1/0/PREDICTED: putative receptor-like protein kinase At4g00960 isoform X1 [Setaria italica]	bdi:112272465/2e-102/uncharacterized protein LOC112272465; K04733 interleukin-1 receptor-associated kinase 4 [EC:2.7.11.1]	PTHR27002:SF115/2.6E-145/--	biological_process:GO:0006468//protein phosphorylation;molecular_function:GO:0005524//ATP binding;GO:0004672//protein kinase activity;
Seita.8G235100.4.v2.2	XP_004979979.1/0/PREDICTED: putative receptor-like protein kinase At4g00960 isoform X1 [Setaria italica]	bdi:112272465/5e-63/uncharacterized protein LOC112272465; K04733 interleukin-1 receptor-associated kinase 4 [EC:2.7.11.1]	PTHR27002/8.4E-100/--	biological_process:GO:0006468//protein phosphorylation;molecular_function:GO:0005524//ATP binding;GO:0004672//protein kinase activity;
Seita.8G235100.2.v2.2	XP_004979980.1/0/PREDICTED: cysteine-rich receptor-like protein kinase 14 isoform X2 [Setaria italica]	bdi:112272465/8e-35/uncharacterized protein LOC112272465; K04733 interleukin-1 receptor-associated kinase 4 [EC:2.7.11.1]	PF07714/2.1E-4/Protein tyrosine kinase	biological_process:GO:0006468//protein phosphorylation;molecular_function:GO:0005524//ATP binding;GO:0004672//protein kinase activity;
Seita.8G235100.5.v2.2	XP_004979980.1/0/PREDICTED: cysteine-rich receptor-like protein kinase 14 isoform X2 [Setaria italica]	bdi:112272465/3e-82/uncharacterized protein LOC112272465; K04733 interleukin-1 receptor-associated kinase 4 [EC:2.7.11.1]	PTHR27002/1.6E-114/--	biological_process:GO:0006468//protein phosphorylation;molecular_function:GO:0005524//ATP binding;GO:0004672//protein kinase activity;
Seita.8G229200.2.v2.2	XP_004979956.1/0/PREDICTED: uncharacterized protein LOC101785879 isoform X4 [Setaria italica]	bdi:112272465/5e-68/uncharacterized protein LOC112272465; K04733 interleukin-1 receptor-associated kinase 4 [EC:2.7.11.1]	PF07887/5.8E-39/Calmodulin binding protein-like	biological_process:GO:0006950//response to stress;GO:0006468//protein phosphorylation;molecular_function:GO:0005524//ATP binding;GO:0004672//protein kinase activity;GO:0005516//calmodulin binding;
Seita.8G229200.3.v2.2	XP_004979956.1/0/PREDICTED: uncharacterized protein LOC101785879 isoform X4 [Setaria italica]	bdi:112272465/5e-68/uncharacterized protein LOC112272465; K04733 interleukin-1 receptor-associated kinase 4 [EC:2.7.11.1]	PF07887/5.8E-39/Calmodulin binding protein-like	biological_process:GO:0006950//response to stress;GO:0006468//protein phosphorylation;molecular_function:GO:0005524//ATP binding;GO:0004672//protein kinase activity;GO:0005516//calmodulin binding;
Seita.8G229200.1.v2.2	XP_004979956.1/0/PREDICTED: uncharacterized protein LOC101785879 isoform X4 [Setaria italica]	bdi:112272465/6e-68/uncharacterized protein LOC112272465; K04733 interleukin-1 receptor-associated kinase 4 [EC:2.7.11.1]	PF07887/6.0E-39/Calmodulin binding protein-like	biological_process:GO:0006950//response to stress;GO:0006468//protein phosphorylation;molecular_function:GO:0005524//ATP binding;GO:0004672//protein kinase activity;GO:0005516//calmodulin binding;
Seita.4G111100.1.v2.2	NA	NA	NA	NA
Seita.7G246100.1.v2.2	NA	NA	NA	NA
Seita.7G289300.1.v2.2	NA	NA	NA	NA
Seita.7G199500.1.v2.2	KQK98468.1/6.71327e-39/hypothetical protein SETIT_013099mg [Setaria italica]	NA	NA	NA
Seita.2G041000.1.v2.2	NA	NA	NA	NA
Seita.8G235000.1.v2.2	XP_012703815.1/0/PREDICTED: cysteine-rich receptor-like protein kinase 29 [Setaria italica]	ats:109733454/6e-118/LOC109733454; cysteine-rich receptor-like protein kinase 37; K04733 interleukin-1 receptor-associated kinase 4 [EC:2.7.11.1]	PTHR27002:SF65/1.9E-117/--	biological_process:GO:0006468//protein phosphorylation;molecular_function:GO:0005524//ATP binding;GO:0004672//protein kinase activity;
Seita.1G330700.1.v2.2	NA	NA	PS51257/6.0/Prokaryotic membrane lipoprotein lipid attachment site profile.	NA
Seita.6G252000.1.v2.2	KQL03010.1/0/hypothetical protein SETIT_013894mg [Setaria italica]	cmos:111464854/2e-21/protein indeterminate-domain 2-like; K22410 PR domain zinc finger protein 16	PTHR10593:SF41/6.0E-146/--	molecular_function:GO:0003676//nucleic acid binding;
Seita.5G094200.1.v2.2	KQL04302.1/6.92849e-127/hypothetical protein SETIT_004349mg [Setaria italica]	sbi:8060834/2e-13/LEAF RUST 10 DISEASE-RESISTANCE LOCUS RECEPTOR-LIKE PROTEIN KINASE-like 2.1; K04733 interleukin-1 receptor-associated kinase 4 [EC:2.7.11.1]	PF13947/8.1E-9/Wall-associated receptor kinase galacturonan-binding	molecular_function:GO:0030247//polysaccharide binding;
Seita.5G166100.1.v2.2	XP_004968738.1/0/PREDICTED: acyltransferase-like protein At1g54570, chloroplastic [Setaria italica] &gt;KQL05137.1 hypothetical protein SETIT_000589mg [Setaria italica]	NA	PTHR22753:SF10/0.0/--	molecular_function:GO:0016747//transferase activity, transferring acyl groups other than amino-acyl groups;
Seita.9G271800.1.v2.2	NA	NA	NA	NA
Seita.3G330800.1.v2.2	KQL16545.1/0/hypothetical protein SETIT_022063mg [Setaria italica]	ats:109769106/3e-116/LOC109769106; aspartic proteinase nepenthesin-1-like; K22683 aspartyl protease family protein [EC:3.4.23.-]	PF14543/1.7E-39/Xylanase inhibitor N-terminal	biological_process:GO:0006508//proteolysis;molecular_function:GO:0004190//aspartic-type endopeptidase activity;
Seita.7G000400.1.v2.2	PAN36863.1/9.27576e-24/hypothetical protein PAHAL_B02586 [Panicum hallii]	NA	PTHR33220/3.0E-21/--	NA
Seita.4G010700.1.v2.2	PAN26140.1/3.50034e-36/hypothetical protein PAHAL_J01023 [Panicum hallii]	NA	NA	NA
Seita.5G165900.1.v2.2	KQL05134.1/1.32244e-127/hypothetical protein SETIT_004036mg [Setaria italica]	NA	PF00005/7.0E-8/ABC transporter	biological_process:GO:0017004//cytochrome complex assembly;molecular_function:GO:0005524//ATP binding;GO:0016887//ATPase activity;GO:0005215//transporter activity;
Seita.9G014700.1.v2.2	KQK86207.1/2.96938e-102/hypothetical protein SETIT_039040mg [Setaria italica]	gmx:547487/1e-34/CYSP2; cysteine proteinase precursor; K16292 KDEL-tailed cysteine endopeptidase [EC:3.4.22.-]	PTHR12411/3.0E-37/--	biological_process:GO:0006508//proteolysis;molecular_function:GO:0008234//cysteine-type peptidase activity;
Seita.9G050500.1.v2.2	KQK86610.1/0/hypothetical protein SETIT_038948mg [Setaria italica]	NA	PTHR33065/1.4E-74/--	NA
Seita.4G250900.2.v2.2	XP_004966174.1/9.94247e-176/PREDICTED: uncharacterized protein LOC101786588 [Setaria italica] &gt;XP_004966175.1 PREDICTED: uncharacterized protein LOC101786588 [Setaria italica] &gt;KQL11858.1 hypothetical protein SETIT_007190mg [Setaria italica] &gt;KQL11859.1 hypothetical protein SETIT_007190mg [Setaria italica]	sbi:8073749/2e-20/uncharacterized protein LOC8073749 isoform X2; K11267 sister chromatid cohesion protein PDS5	PTHR24177:SF59/3.6E-29/--	NA
Seita.4G250900.1.v2.2	XP_004966174.1/9.94247e-176/PREDICTED: uncharacterized protein LOC101786588 [Setaria italica] &gt;XP_004966175.1 PREDICTED: uncharacterized protein LOC101786588 [Setaria italica] &gt;KQL11858.1 hypothetical protein SETIT_007190mg [Setaria italica] &gt;KQL11859.1 hypothetical protein SETIT_007190mg [Setaria italica]	sbi:8073749/2e-20/uncharacterized protein LOC8073749 isoform X2; K11267 sister chromatid cohesion protein PDS5	PTHR24177:SF59/3.6E-29/--	NA
Seita.3G000500.1.v2.2	XP_004959911.1/0/PREDICTED: NAC domain-containing protein 82 [Setaria italica] &gt;XP_012699860.1 PREDICTED: NAC domain-containing protein 82 [Setaria italica]	cmos:111447866/5e-38/ferric reduction oxidase 7, chloroplastic-like; K00521 ferric-chelate reductase [EC:1.16.1.7]	PS51005/55.156/NAC domain profile.	biological_process:GO:0006355//regulation of transcription, DNA-templated;molecular_function:GO:0003677//DNA binding;
Seita.2G211800.1.v2.2	XP_004956875.1/0/PREDICTED: probable xyloglucan glycosyltransferase 2 [Setaria italica]	nnu:104595557/0.0/xyloglucan glycosyltransferase 4; K20887 xyloglucan glycosyltransferase 4 [EC:2.4.1.-]	PTHR32044:SF7/0.0/--	NA
Seita.3G124000.1.v2.2	XP_004963539.1/1.24151e-128/PREDICTED: uncharacterized protein LOC101767570 [Setaria italica]	NA	PTHR44293:SF2/1.0E-60/--	NA
Seita.4G000200.1.v2.2	OQU81666.1/1.79814e-12/LOW QUALITY PROTEIN: hypothetical protein SORBI_3006G099100 [Sorghum bicolor]	NA	NA	NA
Seita.5G160700.1.v2.2	XP_020191685.1/0/achilleol B synthase-like [Aegilops tauschii subsp. tauschii]	bdi:100827654/0.0/achilleol B synthase; K19011 achilleol B synthase [EC:5.4.99.48]	PTHR11764:SF23/1.6E-300/--	NA
Seita.8G163800.1.v2.2	NA	NA	NA	NA
Seita.9G347100.1.v2.2	XP_004973996.1/1.58386e-56/PREDICTED: sulfite oxidase [Setaria italica]	sita:101759651/3e-57/sulfite oxidase; K00387 sulfite oxidase [EC:1.8.3.1]	PTHR19372:SF10/2.2E-42/--	biological_process:GO:0042128//nitrate assimilation;GO:0055114//oxidation-reduction process;molecular_function:GO:0030151//molybdenum ion binding;GO:0016491//oxidoreductase activity;
Seita.3G237600.1.v2.2	XP_004962047.1/6.92439e-148/PREDICTED: ethylene-responsive transcription factor RAP2-1-like [Setaria italica]	peq:110031804/2e-20/ethylene-responsive transcription factor RAP2-9-like; K09286 EREBP-like factor	PTHR31985/2.1E-70/--	biological_process:GO:0006355//regulation of transcription, DNA-templated;molecular_function:GO:0003700//DNA binding transcription factor activity;
Seita.J017500.1.v2.2	AER12861.1/3.19916e-59/ribosomal protein L23 (chloroplast) [Oryza sativa Indica Group] &gt;AER12884.1 ribosomal protein L23 (chloroplast) [Oryza sativa Indica Group]	sbi:4549168/4e-45/rpl23, SobiCp031; ribosomal protein L23; K02892 large subunit ribosomal protein L23	PTHR11620:SF46/2.7E-32/--	biological_process:GO:0006412//translation;cellular_component:GO:0005840//ribosome;molecular_function:GO:0003735//structural constituent of ribosome;
Seita.9G050400.2.v2.2	KQK86609.1/1.15067e-70/hypothetical protein SETIT_039494mg, partial [Setaria italica]	sita:101752552/8e-71/uncharacterized protein LOC101752552; K02933 large subunit ribosomal protein L6	PTHR11655/1.2E-66/--	biological_process:GO:0006412//translation;cellular_component:GO:0005840//ribosome;molecular_function:GO:0003735//structural constituent of ribosome;GO:0019843//rRNA binding;
Seita.9G050400.1.v2.2	KQK86609.1/1.15067e-70/hypothetical protein SETIT_039494mg, partial [Setaria italica]	sita:101752552/8e-71/uncharacterized protein LOC101752552; K02933 large subunit ribosomal protein L6	PTHR11655/1.2E-66/--	biological_process:GO:0006412//translation;cellular_component:GO:0005840//ribosome;molecular_function:GO:0003735//structural constituent of ribosome;GO:0019843//rRNA binding;
Seita.9G007600.1.v2.2	NA	NA	NA	NA
Seita.J008200.1.v2.2	AGC38251.1/3.81112e-42/NADH dehydrogenase subunit 3 (chloroplast) [Cryptochloa strictiflora]	bdi:6439845/8e-43/ndhC, BrdiC_p030; NADH dehydrogenase subunit 3; K05574 NAD(P)H-quinone oxidoreductase subunit 3 [EC:7.1.1.2]	PF00507/1.2E-26/NADH-ubiquinone/plastoquinone oxidoreductase, chain 3	biological_process:GO:0055114//oxidation-reduction process;molecular_function:GO:0008137//NADH dehydrogenase (ubiquinone) activity;
Seita.8G157200.1.v2.2	KQK93551.1/5.48376e-21/hypothetical protein SETIT_027038mg [Setaria italica]	NA	NA	NA
Seita.4G035300.4.v2.2	XP_014660565.1/8.40893e-84/PREDICTED: uncharacterized protein LOC106804298 isoform X2 [Setaria italica] &gt;KQL09292.1 hypothetical protein SETIT_008627mg [Setaria italica]	NA	PTHR33120:SF29/1.7E-50/--	NA
Seita.4G035300.3.v2.2	XP_014660565.1/8.40893e-84/PREDICTED: uncharacterized protein LOC106804298 isoform X2 [Setaria italica] &gt;KQL09292.1 hypothetical protein SETIT_008627mg [Setaria italica]	NA	PTHR33120:SF29/1.7E-50/--	NA
Seita.4G035300.6.v2.2	XP_014660564.1/2.03188e-62/PREDICTED: uncharacterized protein LOC106804298 isoform X1 [Setaria italica]	NA	PTHR33120:SF29/3.6E-24/--	NA
Seita.4G035300.7.v2.2	XP_014660565.1/8.40893e-84/PREDICTED: uncharacterized protein LOC106804298 isoform X2 [Setaria italica] &gt;KQL09292.1 hypothetical protein SETIT_008627mg [Setaria italica]	NA	PTHR33120:SF29/1.7E-50/--	NA
Seita.4G035300.1.v2.2	XP_014660565.1/8.40893e-84/PREDICTED: uncharacterized protein LOC106804298 isoform X2 [Setaria italica] &gt;KQL09292.1 hypothetical protein SETIT_008627mg [Setaria italica]	NA	PTHR33120:SF29/1.7E-50/--	NA
Seita.4G035300.5.v2.2	XP_014660565.1/8.40893e-84/PREDICTED: uncharacterized protein LOC106804298 isoform X2 [Setaria italica] &gt;KQL09292.1 hypothetical protein SETIT_008627mg [Setaria italica]	NA	PTHR33120:SF29/1.7E-50/--	NA
Seita.4G035300.2.v2.2	XP_014660565.1/8.40893e-84/PREDICTED: uncharacterized protein LOC106804298 isoform X2 [Setaria italica] &gt;KQL09292.1 hypothetical protein SETIT_008627mg [Setaria italica]	NA	PTHR33120:SF29/1.7E-50/--	NA
Seita.8G225900.1.v2.2	XP_004979925.1/0/PREDICTED: heat shock cognate 70 kDa protein-like [Setaria italica]	sita:101775632/0.0/heat shock cognate 70 kDa protein; K03283 heat shock 70kDa protein 1/2/6/8	PF00012/6.1E-198/Hsp70 protein	NA
Seita.8G201800.1.v2.2	XP_004979775.1/0/PREDICTED: pollen-specific leucine-rich repeat extensin-like protein 3 [Setaria italica] &gt;KQK95490.1 hypothetical protein SETIT_026701mg [Setaria italica]	NA	PTHR22814:SF98/1.1E-70/--	NA
Seita.8G201800.2.v2.2	XP_004979775.1/2.34563e-138/PREDICTED: pollen-specific leucine-rich repeat extensin-like protein 3 [Setaria italica] &gt;KQK95490.1 hypothetical protein SETIT_026701mg [Setaria italica]	NA	PTHR22814:SF98/7.2E-18/--	NA
Seita.2G230300.1.v2.2	KQL24796.1/4.38712e-128/hypothetical protein SETIT_033083mg [Setaria italica]	sita:101761684/2e-35/alpha-amylase isozyme 3C; K01176 alpha-amylase [EC:3.2.1.1]	SM00810/1.0E-16/--	biological_process:GO:0005975//carbohydrate metabolic process;molecular_function:GO:0004556//alpha-amylase activity;GO:0005509//calcium ion binding;
Seita.5G163300.1.v2.2	XP_004968719.1/0/PREDICTED: ABC transporter C family member 14-like [Setaria italica]	sita:101781364/0.0/ABC transporter C family member 14; K05665 ATP-binding cassette, subfamily C (CFTR/MRP), member 1 [EC:7.6.2.3]	PTHR24223:SF215/0.0/--	biological_process:GO:0055085//transmembrane transport;cellular_component:GO:0016021//integral component of membrane;molecular_function:GO:0005524//ATP binding;GO:0042626//ATPase activity, coupled to transmembrane movement of substances;GO:0016887//ATPase activity;
Seita.8G224400.1.v2.2	XP_004979904.1/0/PREDICTED: putative receptor-like protein kinase At4g00960 [Setaria italica] &gt;XP_004979905.1 PREDICTED: putative receptor-like protein kinase At4g00960 [Setaria italica] &gt;XP_004979906.1 PREDICTED: putative receptor-like protein kinase At4g00960 [Setaria italica] &gt;XP_012703455.1 PREDICTED: putative receptor-like protein kinase At4g00960 [Setaria italica] &gt;XP_012703456.…	bdi:112272465/5e-66/uncharacterized protein LOC112272465; K04733 interleukin-1 receptor-associated kinase 4 [EC:2.7.11.1]	PTHR27002:SF115/6.5E-124/--	biological_process:GO:0006468//protein phosphorylation;molecular_function:GO:0005524//ATP binding;GO:0004672//protein kinase activity;
Seita.7G000800.1.v2.2	PAN36863.1/9.27576e-24/hypothetical protein PAHAL_B02586 [Panicum hallii]	NA	PTHR33220/3.0E-21/--	NA
Seita.3G378700.1.v2.2	KQL17080.1/8.66024e-47/hypothetical protein SETIT_024829mg [Setaria italica]	mus:103975113/2e-15/heat shock protein sti1 homolog; K09553 stress-induced-phosphoprotein 1	PTHR22904:SF351/2.6E-27/--	NA
Seita.5G163200.1.v2.2	KQL05094.1/4.88224e-15/hypothetical protein SETIT_004592mg [Setaria italica]	NA	NA	NA
Seita.6G040300.1.v2.2	NA	NA	NA	NA
Seita.8G160900.1.v2.2	KQK95045.1/3.37435e-68/hypothetical protein SETIT_027584mg [Setaria italica]	dct:110116549/2e-15/pentatricopeptide repeat-containing protein At5g39350-like; K17710 pentatricopeptide repeat domain-containing protein 1	PF13041/3.0E-8/PPR repeat family	NA
Seita.6G219300.1.v2.2	KQL02598.1/2.18848e-60/hypothetical protein SETIT_015154mg, partial [Setaria italica]	bdi:100826213/3e-13/probable nucleolar protein 5-1 isoform X1; K14565 nucleolar protein 58	PTHR10894:SF10/1.3E-15/--	NA
Seita.6G254300.1.v2.2	KQL03040.1/0/hypothetical protein SETIT_013404mg [Setaria italica]	sita:101768597/0.0/histone-lysine N-methyltransferase family member SUVH9; K11420 euchromatic histone-lysine N-methyltransferase [EC:2.1.1.43]	PF05033/2.8E-16/Pre-SET motif	biological_process:GO:0016571//histone methylation;GO:0034968//histone lysine methylation;cellular_component:GO:0005634//nucleus;molecular_function:GO:0005515//protein binding;GO:0008270//zinc ion binding;GO:0018024//histone-lysine N-methyltransferase activity;
Seita.2G212000.1.v2.2	XP_004956883.1/0/PREDICTED: putative S-adenosylmethionine-dependent methyltransferase RcsF [Setaria italica] &gt;KQL24566.1 hypothetical protein SETIT_030118mg [Setaria italica]	sita:101773584/0.0/uncharacterized protein LOC101773584; K22900 tRNA (adenine37-N6)-methyltransferase [EC:2.1.1.-]	PF01980/5.6E-38/Uncharacterised protein family UPF0066	NA
Seita.8G233800.1.v2.2	KQK95829.1/2.32e-74/hypothetical protein SETIT_028238mg, partial [Setaria italica]	NA	NA	NA
Seita.5G106000.1.v2.2	KQL04432.1/2.19471e-72/hypothetical protein SETIT_004730mg [Setaria italica]	sita:105914376/1e-51/LOW QUALITY PROTEIN: probable LRR receptor-like serine/threonine-protein kinase At3g47570; K04730 interleukin-1 receptor-associated kinase 1 [EC:2.7.11.1]	PTHR43887/1.9E-34/--	NA
Seita.3G346700.1.v2.2	KQL16737.1/1.75544e-179/hypothetical protein SETIT_024930mg [Setaria italica]	NA	PTHR43910/3.8E-76/--	NA
Seita.6G252200.1.v2.2	XP_012702366.1/4.62487e-156/PREDICTED: pentatricopeptide repeat-containing protein OTP51, chloroplastic-like [Setaria italica]	NA	PTHR24015/2.9E-32/--	NA
Seita.4G008700.1.v2.2	XP_004964324.1/0/PREDICTED: uncharacterized protein LOC101783218 [Setaria italica]	cann:107843876/1e-34/uncharacterized LOC107843876; K00784 ribonuclease Z [EC:3.1.26.11]	PF13968/4.9E-36/Domain of unknown function (DUF4220)	NA
Seita.6G022700.1.v2.2	NA	NA	NA	NA
Seita.5G165100.1.v2.2	OEL36162.1/2.94802e-107/CASP-like protein 1E1 [Dichanthelium oligosanthes]	NA	PTHR11615/1.2E-79/--	NA
Seita.5G165100.2.v2.2	OEL36162.1/2.94802e-107/CASP-like protein 1E1 [Dichanthelium oligosanthes]	NA	PTHR11615/1.2E-79/--	NA
