# Supplementary material for: De novo genome assembly of a foxtail millet cultivar Huagu11 uncovered the genetic difference to the cultivar Yugu1, and the genetic mechanism of imazethapyr tolerance
Source: BMC Plant Biol. 2021 Jun 12;21:271. doi: 10.1186/s12870-021-03003-8 (PMC8196518; doi:10.1186/s12870-021-03003-8)
Supplement: Supplementary file 23 — Additional file 23: Table S15. Statistics of gene numbers in the different orthologue groups. [file 12870_2021_3003_MOESM23_ESM.xlsx]

## Sheet: Orthogroups.GeneCount
Table S15. Statistics of gene numbers in the different orthologue groups
Orthogroup	Huagu11	Yugu1	Total
OG0000000	348	1	349
OG0000001	175	0	175
OG0000002	128	0	128
OG0000003	3	97	100
OG0000004	98	1	99
OG0000005	0	86	86
OG0000006	78	1	79
OG0000007	21	56	77
OG0000008	73	3	76
OG0000009	74	0	74
OG0000010	71	1	72
OG0000011	60	2	62
OG0000012	0	59	59
OG0000013	57	1	58
OG0000014	55	1	56
OG0000015	0	56	56
OG0000016	54	1	55
OG0000017	51	0	51
OG0000018	47	2	49
OG0000019	48	0	48
OG0000020	48	0	48
OG0000021	47	1	48
OG0000022	47	0	47
OG0000023	6	41	47
OG0000024	46	0	46
OG0000025	40	4	44
OG0000026	42	1	43
OG0000027	41	1	42
OG0000028	41	1	42
OG0000029	40	1	41
OG0000030	41	0	41
OG0000031	40	1	41
OG0000032	2	38	40
OG0000033	36	3	39
OG0000034	38	1	39
OG0000035	39	0	39
OG0000036	37	2	39
OG0000037	37	1	38
OG0000038	16	22	38
OG0000039	0	38	38
OG0000040	0	37	37
OG0000041	34	2	36
OG0000042	4	31	35
OG0000043	35	0	35
OG0000044	32	2	34
OG0000045	34	0	34
OG0000046	0	34	34
OG0000047	5	28	33
OG0000048	31	1	32
OG0000049	29	2	31
OG0000050	31	0	31
OG0000051	24	4	28
OG0000052	11	17	28
OG0000053	5	23	28
OG0000054	1	27	28
OG0000055	15	12	27
OG0000056	27	0	27
OG0000057	23	3	26
OG0000058	26	0	26
OG0000059	8	18	26
OG0000060	24	1	25
OG0000061	3	22	25
OG0000062	24	1	25
OG0000063	4	21	25
OG0000064	25	0	25
OG0000065	9	16	25
OG0000066	22	2	24
OG0000067	9	15	24
OG0000068	3	21	24
OG0000069	16	8	24
OG0000070	3	21	24
OG0000071	2	22	24
OG0000072	22	1	23
OG0000073	23	0	23
OG0000074	23	0	23
OG0000075	9	14	23
OG0000076	2	21	23
OG0000077	3	20	23
OG0000078	21	1	22
OG0000079	22	0	22
OG0000080	17	5	22
OG0000081	4	18	22
OG0000082	1	21	22
OG0000083	2	20	22
OG0000084	1	21	22
OG0000085	22	0	22
OG0000086	21	0	21
OG0000087	20	1	21
OG0000088	21	0	21
OG0000089	21	0	21
OG0000090	21	0	21
OG0000091	17	4	21
OG0000092	20	1	21
OG0000093	20	0	20
OG0000094	20	0	20
OG0000095	20	0	20
OG0000096	19	1	20
OG0000097	17	3	20
OG0000098	10	10	20
OG0000099	2	18	20
OG0000100	20	0	20
OG0000101	11	9	20
OG0000102	10	10	20
OG0000103	7	13	20
OG0000104	4	16	20
OG0000105	4	16	20
OG0000106	1	19	20
OG0000107	2	18	20
OG0000108	19	0	19
OG0000109	10	9	19
OG0000110	9	10	19
OG0000111	10	9	19
OG0000112	7	12	19
OG0000113	4	15	19
OG0000114	6	13	19
OG0000115	10	9	19
OG0000116	0	19	19
OG0000117	0	19	19
OG0000118	10	8	18
OG0000119	4	14	18
OG0000120	18	0	18
OG0000121	17	1	18
OG0000122	18	0	18
OG0000123	17	1	18
OG0000124	18	0	18
OG0000125	9	9	18
OG0000126	18	0	18
OG0000127	10	8	18
OG0000128	3	15	18
OG0000129	5	13	18
OG0000130	2	16	18
OG0000131	15	2	17
OG0000132	17	0	17
OG0000133	16	1	17
OG0000134	16	1	17
OG0000135	16	1	17
OG0000136	15	2	17
OG0000137	17	0	17
OG0000138	3	14	17
OG0000139	6	11	17
OG0000140	17	0	17
OG0000141	2	15	17
OG0000142	1	16	17
OG0000143	2	15	17
OG0000144	14	2	16
OG0000145	5	11	16
OG0000146	16	0	16
OG0000147	16	0	16
OG0000148	16	0	16
OG0000149	13	3	16
OG0000150	15	1	16
OG0000151	16	0	16
OG0000152	16	0	16
OG0000153	13	3	16
OG0000154	16	0	16
OG0000155	9	7	16
OG0000156	9	7	16
OG0000157	1	15	16
OG0000158	7	9	16
OG0000159	16	0	16
OG0000160	2	14	16
OG0000161	2	14	16
OG0000162	3	13	16
OG0000163	9	7	16
OG0000164	2	14	16
OG0000165	5	11	16
OG0000166	8	8	16
OG0000167	0	16	16
OG0000168	0	16	16
OG0000169	12	3	15
OG0000170	15	0	15
OG0000171	15	0	15
OG0000172	15	0	15
OG0000173	15	0	15
OG0000174	14	1	15
OG0000175	15	0	15
OG0000176	15	0	15
OG0000177	3	12	15
OG0000178	4	11	15
OG0000179	7	8	15
OG0000180	4	11	15
OG0000181	3	12	15
OG0000182	3	12	15
OG0000183	8	7	15
OG0000184	9	6	15
OG0000185	2	13	15
OG0000186	1	14	15
OG0000187	1	14	15
OG0000188	0	15	15
OG0000189	0	15	15
OG0000190	8	6	14
OG0000191	8	6	14
OG0000192	6	8	14
OG0000193	7	7	14
OG0000194	3	11	14
OG0000195	7	7	14
OG0000196	14	0	14
OG0000197	13	1	14
OG0000198	14	0	14
OG0000199	10	4	14
OG0000200	14	0	14
OG0000201	8	6	14
OG0000202	14	0	14
OG0000203	6	8	14
OG0000204	8	6	14
OG0000205	13	1	14
OG0000206	4	10	14
OG0000207	7	7	14
OG0000208	7	7	14
OG0000209	14	0	14
OG0000210	1	13	14
OG0000211	4	10	14
OG0000212	6	8	14
OG0000213	14	0	14
OG0000214	12	2	14
OG0000215	3	11	14
OG0000216	4	10	14
OG0000217	0	14	14
OG0000218	0	14	14
OG0000219	0	14	14
OG0000220	0	14	14
OG0000221	0	14	14
OG0000222	2	11	13
OG0000223	13	0	13
OG0000224	13	0	13
OG0000225	2	11	13
OG0000226	5	8	13
OG0000227	13	0	13
OG0000228	13	0	13
OG0000229	3	10	13
OG0000230	11	2	13
OG0000231	12	1	13
OG0000232	12	1	13
OG0000233	13	0	13
OG0000234	3	10	13
OG0000235	9	4	13
OG0000236	6	7	13
OG0000237	7	6	13
OG0000238	6	7	13
OG0000239	2	11	13
OG0000240	1	12	13
OG0000241	13	0	13
OG0000242	4	9	13
OG0000243	1	12	13
OG0000244	1	12	13
OG0000245	2	11	13
OG0000246	8	5	13
OG0000247	2	11	13
OG0000248	3	10	13
OG0000249	0	13	13
OG0000250	0	13	13
OG0000251	0	13	13
OG0000252	0	13	13
OG0000253	0	13	13
OG0000254	0	13	13
OG0000255	12	0	12
OG0000256	12	0	12
OG0000257	11	1	12
OG0000258	2	10	12
OG0000259	6	6	12
OG0000260	12	0	12
OG0000261	12	0	12
OG0000262	12	0	12
OG0000263	8	4	12
OG0000264	12	0	12
OG0000265	7	5	12
OG0000266	12	0	12
OG0000267	11	1	12
OG0000268	12	0	12
OG0000269	12	0	12
OG0000270	5	7	12
OG0000271	6	6	12
OG0000272	5	7	12
OG0000273	3	9	12
OG0000274	6	6	12
OG0000275	10	2	12
OG0000276	9	3	12
OG0000277	6	6	12
OG0000278	11	1	12
OG0000279	3	9	12
OG0000280	6	6	12
OG0000281	3	9	12
OG0000282	2	10	12
OG0000283	12	0	12
OG0000284	3	9	12
OG0000285	8	4	12
OG0000286	6	6	12
OG0000287	10	2	12
OG0000288	2	10	12
OG0000289	5	7	12
OG0000290	2	10	12
OG0000291	6	6	12
OG0000292	3	9	12
OG0000293	3	9	12
OG0000294	2	10	12
OG0000295	3	9	12
OG0000296	1	11	12
OG0000297	2	10	12
OG0000298	4	8	12
OG0000299	11	1	12
OG0000300	0	12	12
OG0000301	0	12	12
OG0000302	0	12	12
OG0000303	5	6	11
OG0000304	10	1	11
OG0000305	11	0	11
OG0000306	5	6	11
OG0000307	11	0	11
OG0000308	9	2	11
OG0000309	11	0	11
OG0000310	11	0	11
OG0000311	6	5	11
OG0000312	11	0	11
OG0000313	11	0	11
OG0000314	11	0	11
OG0000315	11	0	11
OG0000316	11	0	11
OG0000317	7	4	11
OG0000318	6	5	11
OG0000319	6	5	11
OG0000320	1	10	11
OG0000321	5	6	11
OG0000322	3	8	11
OG0000323	8	3	11
OG0000324	11	0	11
OG0000325	11	0	11
OG0000326	6	5	11
OG0000327	7	4	11
OG0000328	2	9	11
OG0000329	6	5	11
OG0000330	10	1	11
OG0000331	5	6	11
OG0000332	6	5	11
OG0000333	5	6	11
OG0000334	7	4	11
OG0000335	1	10	11
OG0000336	5	6	11
OG0000337	6	5	11
OG0000338	1	10	11
OG0000339	11	0	11
OG0000340	1	10	11
OG0000341	2	9	11
OG0000342	2	9	11
OG0000343	10	1	11
OG0000344	3	8	11
OG0000345	6	5	11
OG0000346	6	5	11
OG0000347	2	9	11
OG0000348	10	1	11
OG0000349	0	11	11
OG0000350	0	11	11
OG0000351	10	0	10
OG0000352	6	4	10
OG0000353	10	0	10
OG0000354	5	5	10
OG0000355	3	7	10
OG0000356	4	6	10
OG0000357	5	5	10
OG0000358	5	5	10
OG0000359	4	6	10
OG0000360	10	0	10
OG0000361	10	0	10
OG0000362	10	0	10
OG0000363	10	0	10
OG0000364	10	0	10
OG0000365	1	9	10
OG0000366	10	0	10
OG0000367	2	8	10
OG0000368	6	4	10
OG0000369	5	5	10
OG0000370	2	8	10
OG0000371	10	0	10
OG0000372	5	5	10
OG0000373	4	6	10
OG0000374	10	0	10
OG0000375	7	3	10
OG0000376	10	0	10
OG0000377	2	8	10
OG0000378	5	5	10
OG0000379	2	8	10
OG0000380	5	5	10
OG0000381	5	5	10
OG0000382	5	5	10
OG0000383	10	0	10
OG0000384	5	5	10
OG0000385	5	5	10
OG0000386	10	0	10
OG0000387	5	5	10
OG0000388	5	5	10
OG0000389	10	0	10
OG0000390	5	5	10
OG0000391	7	3	10
OG0000392	3	7	10
OG0000393	5	5	10
OG0000394	10	0	10
OG0000395	5	5	10
OG0000396	2	8	10
OG0000397	9	1	10
OG0000398	4	6	10
OG0000399	2	8	10
OG0000400	5	5	10
OG0000401	2	8	10
OG0000402	3	7	10
OG0000403	5	5	10
OG0000404	7	3	10
OG0000405	5	5	10
OG0000406	5	5	10
OG0000407	7	3	10
OG0000408	5	5	10
OG0000409	5	5	10
OG0000410	4	6	10
OG0000411	5	5	10
OG0000412	5	5	10
OG0000413	4	6	10
OG0000414	4	6	10
OG0000415	5	5	10
OG0000416	3	7	10
OG0000417	0	10	10
OG0000418	0	10	10
OG0000419	0	10	10
OG0000420	0	10	10
OG0000421	0	10	10
OG0000422	6	3	9
OG0000423	5	4	9
OG0000424	1	8	9
OG0000425	5	4	9
OG0000426	5	4	9
OG0000427	4	5	9
OG0000428	9	0	9
OG0000429	4	5	9
OG0000430	7	2	9
OG0000431	9	0	9
OG0000432	9	0	9
OG0000433	7	2	9
OG0000434	9	0	9
OG0000435	6	3	9
OG0000436	9	0	9
OG0000437	7	2	9
OG0000438	8	1	9
OG0000439	8	1	9
OG0000440	8	1	9
OG0000441	5	4	9
OG0000442	8	1	9
OG0000443	5	4	9
OG0000444	5	4	9
OG0000445	2	7	9
OG0000446	2	7	9
OG0000447	4	5	9
OG0000448	5	4	9
OG0000449	4	5	9
OG0000450	6	3	9
OG0000451	4	5	9
OG0000452	1	8	9
OG0000453	9	0	9
OG0000454	4	5	9
OG0000455	9	0	9
OG0000456	6	3	9
OG0000457	5	4	9
OG0000458	9	0	9
OG0000459	5	4	9
OG0000460	3	6	9
OG0000461	6	3	9
OG0000462	4	5	9
OG0000463	4	5	9
OG0000464	5	4	9
OG0000465	4	5	9
OG0000466	6	3	9
OG0000467	7	2	9
OG0000468	4	5	9
OG0000469	4	5	9
OG0000470	6	3	9
OG0000471	4	5	9
OG0000472	9	0	9
OG0000473	3	6	9
OG0000474	2	7	9
OG0000475	3	6	9
OG0000476	1	8	9
OG0000477	5	4	9
OG0000478	1	8	9
OG0000479	4	5	9
OG0000480	6	3	9
OG0000481	9	0	9
OG0000482	5	4	9
OG0000483	5	4	9
OG0000484	3	6	9
OG0000485	5	4	9
OG0000486	4	5	9
OG0000487	3	6	9
OG0000488	7	2	9
OG0000489	4	5	9
OG0000490	6	3	9
OG0000491	2	7	9
OG0000492	4	5	9
OG0000493	4	5	9
OG0000494	2	7	9
OG0000495	1	8	9
OG0000496	1	8	9
OG0000497	1	8	9
OG0000498	4	5	9
OG0000499	5	4	9
OG0000500	3	6	9
OG0000501	3	6	9
OG0000502	5	4	9
OG0000503	4	5	9
OG0000504	4	5	9
OG0000505	5	4	9
OG0000506	1	8	9
OG0000507	4	5	9
OG0000508	1	8	9
OG0000509	3	6	9
OG0000510	8	1	9
OG0000511	3	6	9
OG0000512	6	3	9
OG0000513	5	4	9
OG0000514	8	1	9
OG0000515	0	9	9
OG0000516	0	9	9
OG0000517	0	9	9
OG0000518	4	4	8
OG0000519	4	4	8
OG0000520	4	4	8
OG0000521	6	2	8
OG0000522	5	3	8
OG0000523	4	4	8
OG0000524	4	4	8
OG0000525	4	4	8
OG0000526	7	1	8
OG0000527	7	1	8
OG0000528	3	5	8
OG0000529	5	3	8
OG0000530	3	5	8
OG0000531	3	5	8
OG0000532	1	7	8
OG0000533	6	2	8
OG0000534	2	6	8
OG0000535	8	0	8
OG0000536	8	0	8
OG0000537	8	0	8
OG0000538	8	0	8
OG0000539	7	1	8
OG0000540	8	0	8
OG0000541	8	0	8
OG0000542	4	4	8
OG0000543	5	3	8
OG0000544	6	2	8
OG0000545	4	4	8
OG0000546	4	4	8
OG0000547	2	6	8
OG0000548	4	4	8
OG0000549	5	3	8
OG0000550	7	1	8
OG0000551	7	1	8
OG0000552	4	4	8
OG0000553	8	0	8
OG0000554	4	4	8
OG0000555	4	4	8
OG0000556	4	4	8
OG0000557	4	4	8
OG0000558	4	4	8
OG0000559	3	5	8
OG0000560	5	3	8
OG0000561	4	4	8
OG0000562	8	0	8
OG0000563	4	4	8
OG0000564	4	4	8
OG0000565	5	3	8
OG0000566	3	5	8
OG0000567	5	3	8
OG0000568	5	3	8
OG0000569	2	6	8
OG0000570	4	4	8
OG0000571	7	1	8
OG0000572	8	0	8
OG0000573	5	3	8
OG0000574	7	1	8
OG0000575	5	3	8
OG0000576	8	0	8
OG0000577	8	0	8
OG0000578	8	0	8
OG0000579	4	4	8
OG0000580	3	5	8
OG0000581	4	4	8
OG0000582	8	0	8
OG0000583	4	4	8
OG0000584	4	4	8
OG0000585	6	2	8
OG0000586	4	4	8
OG0000587	3	5	8
OG0000588	6	2	8
OG0000589	4	4	8
OG0000590	5	3	8
OG0000591	5	3	8
OG0000592	3	5	8
OG0000593	4	4	8
OG0000594	6	2	8
OG0000595	5	3	8
OG0000596	4	4	8
OG0000597	4	4	8
OG0000598	4	4	8
OG0000599	5	3	8
OG0000600	4	4	8
OG0000601	6	2	8
OG0000602	6	2	8
OG0000603	4	4	8
OG0000604	8	0	8
OG0000605	4	4	8
OG0000606	4	4	8
OG0000607	6	2	8
OG0000608	4	4	8
OG0000609	5	3	8
OG0000610	4	4	8
OG0000611	2	6	8
OG0000612	2	6	8
OG0000613	4	4	8
OG0000614	4	4	8
OG0000615	1	7	8
OG0000616	4	4	8
OG0000617	8	0	8
OG0000618	4	4	8
OG0000619	5	3	8
OG0000620	5	3	8
OG0000621	8	0	8
OG0000622	7	1	8
OG0000623	6	2	8
OG0000624	7	1	8
OG0000625	4	4	8
OG0000626	5	3	8
OG0000627	3	5	8
OG0000628	3	5	8
OG0000629	4	4	8
OG0000630	5	3	8
OG0000631	5	3	8
OG0000632	3	5	8
OG0000633	7	1	8
OG0000634	6	2	8
OG0000635	6	2	8
OG0000636	1	7	8
OG0000637	8	0	8
OG0000638	5	3	8
OG0000639	4	4	8
OG0000640	5	3	8
OG0000641	4	4	8
OG0000642	4	4	8
OG0000643	3	5	8
OG0000644	3	5	8
OG0000645	1	7	8
OG0000646	3	5	8
OG0000647	4	4	8
OG0000648	1	7	8
OG0000649	4	4	8
OG0000650	3	5	8
OG0000651	4	4	8
OG0000652	3	5	8
OG0000653	8	0	8
OG0000654	3	5	8
OG0000655	7	1	8
OG0000656	4	4	8
OG0000657	4	4	8
OG0000658	4	4	8
OG0000659	4	4	8
OG0000660	3	5	8
OG0000661	3	5	8
OG0000662	4	4	8
OG0000663	4	4	8
OG0000664	4	4	8
OG0000665	5	3	8
OG0000666	8	0	8
OG0000667	2	6	8
OG0000668	8	0	8
OG0000669	8	0	8
OG0000670	1	7	8
OG0000671	4	4	8
OG0000672	1	7	8
OG0000673	4	4	8
OG0000674	1	7	8
OG0000675	4	4	8
OG0000676	1	7	8
OG0000677	2	6	8
OG0000678	4	4	8
OG0000679	2	6	8
OG0000680	1	7	8
OG0000681	0	8	8
OG0000682	0	8	8
OG0000683	0	8	8
OG0000684	0	8	8
OG0000685	0	8	8
OG0000686	0	8	8
OG0000687	0	8	8
OG0000688	0	8	8
OG0000689	4	3	7
OG0000690	2	5	7
OG0000691	4	3	7
OG0000692	4	3	7
OG0000693	4	3	7
OG0000694	4	3	7
OG0000695	7	0	7
OG0000696	7	0	7
OG0000697	7	0	7
OG0000698	4	3	7
OG0000699	3	4	7
OG0000700	5	2	7
OG0000701	4	3	7
OG0000702	4	3	7
OG0000703	4	3	7
OG0000704	3	4	7
OG0000705	2	5	7
OG0000706	7	0	7
OG0000707	6	1	7
OG0000708	5	2	7
OG0000709	5	2	7
OG0000710	3	4	7
OG0000711	7	0	7
OG0000712	7	0	7
OG0000713	6	1	7
OG0000714	7	0	7
OG0000715	7	0	7
OG0000716	7	0	7
OG0000717	4	3	7
OG0000718	5	2	7
OG0000719	7	0	7
OG0000720	5	2	7
OG0000721	7	0	7
OG0000722	4	3	7
OG0000723	4	3	7
OG0000724	7	0	7
OG0000725	3	4	7
OG0000726	3	4	7
OG0000727	6	1	7
OG0000728	4	3	7
OG0000729	4	3	7
OG0000730	3	4	7
OG0000731	3	4	7
OG0000732	4	3	7
OG0000733	5	2	7
OG0000734	3	4	7
OG0000735	6	1	7
OG0000736	3	4	7
OG0000737	4	3	7
OG0000738	3	4	7
OG0000739	5	2	7
OG0000740	1	6	7
OG0000741	7	0	7
OG0000742	4	3	7
OG0000743	4	3	7
OG0000744	5	2	7
OG0000745	4	3	7
OG0000746	5	2	7
OG0000747	3	4	7
OG0000748	6	1	7
OG0000749	6	1	7
OG0000750	4	3	7
OG0000751	5	2	7
OG0000752	6	1	7
OG0000753	4	3	7
OG0000754	5	2	7
OG0000755	7	0	7
OG0000756	1	6	7
OG0000757	6	1	7
OG0000758	3	4	7
OG0000759	4	3	7
OG0000760	7	0	7
OG0000761	7	0	7
OG0000762	5	2	7
OG0000763	2	5	7
OG0000764	4	3	7
OG0000765	5	2	7
OG0000766	4	3	7
OG0000767	2	5	7
OG0000768	7	0	7
OG0000769	5	2	7
OG0000770	4	3	7
OG0000771	5	2	7
OG0000772	1	6	7
OG0000773	3	4	7
OG0000774	4	3	7
OG0000775	2	5	7
OG0000776	5	2	7
OG0000777	2	5	7
OG0000778	4	3	7
OG0000779	6	1	7
OG0000780	4	3	7
OG0000781	1	6	7
OG0000782	4	3	7
OG0000783	3	4	7
OG0000784	3	4	7
OG0000785	4	3	7
OG0000786	4	3	7
OG0000787	2	5	7
OG0000788	6	1	7
OG0000789	3	4	7
OG0000790	2	5	7
OG0000791	3	4	7
OG0000792	2	5	7
OG0000793	3	4	7
OG0000794	2	5	7
OG0000795	4	3	7
OG0000796	5	2	7
OG0000797	4	3	7
OG0000798	7	0	7
OG0000799	3	4	7
OG0000800	5	2	7
OG0000801	3	4	7
OG0000802	5	2	7
OG0000803	4	3	7
OG0000804	4	3	7
OG0000805	4	3	7
OG0000806	7	0	7
OG0000807	2	5	7
OG0000808	5	2	7
OG0000809	3	4	7
OG0000810	5	2	7
OG0000811	3	4	7
OG0000812	4	3	7
OG0000813	7	0	7
OG0000814	7	0	7
OG0000815	3	4	7
OG0000816	7	0	7
OG0000817	1	6	7
OG0000818	7	0	7
OG0000819	2	5	7
OG0000820	5	2	7
OG0000821	4	3	7
OG0000822	3	4	7
OG0000823	4	3	7
OG0000824	3	4	7
OG0000825	3	4	7
OG0000826	4	3	7
OG0000827	4	3	7
OG0000828	3	4	7
OG0000829	6	1	7
OG0000830	4	3	7
OG0000831	5	2	7
OG0000832	3	4	7
OG0000833	4	3	7
OG0000834	4	3	7
OG0000835	5	2	7
OG0000836	5	2	7
OG0000837	1	6	7
OG0000838	1	6	7
OG0000839	3	4	7
OG0000840	3	4	7
OG0000841	4	3	7
OG0000842	3	4	7
OG0000843	5	2	7
OG0000844	6	1	7
OG0000845	3	4	7
OG0000846	4	3	7
OG0000847	3	4	7
OG0000848	4	3	7
OG0000849	3	4	7
OG0000850	3	4	7
OG0000851	3	4	7
OG0000852	1	6	7
OG0000853	2	5	7
OG0000854	3	4	7
OG0000855	4	3	7
OG0000856	4	3	7
OG0000857	5	2	7
OG0000858	3	4	7
OG0000859	4	3	7
OG0000860	3	4	7
OG0000861	4	3	7
OG0000862	1	6	7
OG0000863	2	5	7
OG0000864	5	2	7
OG0000865	4	3	7
OG0000866	4	3	7
OG0000867	1	6	7
OG0000868	5	2	7
OG0000869	3	4	7
OG0000870	5	2	7
OG0000871	3	4	7
OG0000872	3	4	7
OG0000873	3	4	7
OG0000874	1	6	7
OG0000875	4	3	7
OG0000876	4	3	7
OG0000877	1	6	7
OG0000878	1	6	7
OG0000879	4	3	7
OG0000880	6	1	7
OG0000881	5	2	7
OG0000882	4	3	7
OG0000883	4	3	7
OG0000884	4	3	7
OG0000885	3	4	7
OG0000886	3	4	7
OG0000887	2	5	7
OG0000888	1	6	7
OG0000889	1	6	7
OG0000890	6	1	7
OG0000891	3	4	7
OG0000892	1	6	7
OG0000893	3	4	7
OG0000894	0	7	7
OG0000895	0	7	7
OG0000896	0	7	7
OG0000897	0	7	7
OG0000898	0	7	7
OG0000899	0	7	7
OG0000900	0	7	7
OG0000901	0	7	7
OG0000902	0	7	7
OG0000903	0	7	7
OG0000904	3	3	6
OG0000905	3	3	6
OG0000906	3	3	6
OG0000907	3	3	6
OG0000908	3	3	6
OG0000909	5	1	6
OG0000910	4	2	6
OG0000911	5	1	6
OG0000912	3	3	6
OG0000913	3	3	6
OG0000914	3	3	6
OG0000915	3	3	6
OG0000916	3	3	6
OG0000917	4	2	6
OG0000918	5	1	6
OG0000919	5	1	6
OG0000920	5	1	6
OG0000921	5	1	6
OG0000922	6	0	6
OG0000923	3	3	6
OG0000924	5	1	6
OG0000925	2	4	6
OG0000926	3	3	6
OG0000927	3	3	6
OG0000928	5	1	6
OG0000929	6	0	6
OG0000930	1	5	6
OG0000931	3	3	6
OG0000932	3	3	6
OG0000933	3	3	6
OG0000934	3	3	6
OG0000935	3	3	6
OG0000936	5	1	6
OG0000937	3	3	6
OG0000938	3	3	6
OG0000939	4	2	6
OG0000940	3	3	6
OG0000941	6	0	6
OG0000942	2	4	6
OG0000943	6	0	6
OG0000944	3	3	6
OG0000945	5	1	6
OG0000946	4	2	6
OG0000947	6	0	6
OG0000948	6	0	6
OG0000949	6	0	6
OG0000950	4	2	6
OG0000951	4	2	6
OG0000952	6	0	6
OG0000953	3	3	6
OG0000954	3	3	6
OG0000955	6	0	6
OG0000956	3	3	6
OG0000957	3	3	6
OG0000958	5	1	6
OG0000959	6	0	6
OG0000960	6	0	6
OG0000961	3	3	6
OG0000962	3	3	6
OG0000963	3	3	6
OG0000964	3	3	6
OG0000965	3	3	6
OG0000966	3	3	6
OG0000967	4	2	6
OG0000968	6	0	6
OG0000969	5	1	6
OG0000970	3	3	6
OG0000971	3	3	6
OG0000972	3	3	6
OG0000973	5	1	6
OG0000974	3	3	6
OG0000975	3	3	6
OG0000976	3	3	6
OG0000977	3	3	6
OG0000978	3	3	6
OG0000979	3	3	6
OG0000980	3	3	6
OG0000981	3	3	6
OG0000982	3	3	6
OG0000983	6	0	6
OG0000984	3	3	6
OG0000985	3	3	6
OG0000986	3	3	6
OG0000987	3	3	6
OG0000988	3	3	6
OG0000989	3	3	6
OG0000990	4	2	6
OG0000991	3	3	6
OG0000992	3	3	6
OG0000993	3	3	6
OG0000994	3	3	6
OG0000995	3	3	6
OG0000996	2	4	6
OG0000997	3	3	6
OG0000998	3	3	6
OG0000999	3	3	6
OG0001000	1	5	6
OG0001001	3	3	6
OG0001002	3	3	6
OG0001003	6	0	6
OG0001004	3	3	6
OG0001005	4	2	6
OG0001006	3	3	6
OG0001007	4	2	6
OG0001008	3	3	6
OG0001009	3	3	6
OG0001010	4	2	6
OG0001011	4	2	6
OG0001012	3	3	6
OG0001013	3	3	6
OG0001014	3	3	6
OG0001015	3	3	6
OG0001016	3	3	6
OG0001017	3	3	6
OG0001018	4	2	6
OG0001019	3	3	6
OG0001020	3	3	6
OG0001021	1	5	6
OG0001022	3	3	6
OG0001023	4	2	6
OG0001024	3	3	6
OG0001025	4	2	6
OG0001026	5	1	6
OG0001027	3	3	6
OG0001028	2	4	6
OG0001029	3	3	6
OG0001030	2	4	6
OG0001031	3	3	6
OG0001032	4	2	6
OG0001033	2	4	6
OG0001034	3	3	6
OG0001035	1	5	6
OG0001036	3	3	6
OG0001037	3	3	6
OG0001038	3	3	6
OG0001039	6	0	6
OG0001040	3	3	6
OG0001041	3	3	6
OG0001042	5	1	6
OG0001043	3	3	6
OG0001044	5	1	6
OG0001045	2	4	6
OG0001046	6	0	6
OG0001047	4	2	6
OG0001048	6	0	6
OG0001049	3	3	6
OG0001050	5	1	6
OG0001051	5	1	6
OG0001052	3	3	6
OG0001053	1	5	6
OG0001054	5	1	6
OG0001055	3	3	6
OG0001056	3	3	6
OG0001057	6	0	6
OG0001058	3	3	6
OG0001059	3	3	6
OG0001060	4	2	6
OG0001061	3	3	6
OG0001062	4	2	6
OG0001063	5	1	6
OG0001064	3	3	6
OG0001065	3	3	6
OG0001066	3	3	6
OG0001067	3	3	6
OG0001068	2	4	6
OG0001069	6	0	6
OG0001070	6	0	6
OG0001071	3	3	6
OG0001072	3	3	6
OG0001073	4	2	6
OG0001074	3	3	6
OG0001075	4	2	6
OG0001076	4	2	6
OG0001077	4	2	6
OG0001078	4	2	6
OG0001079	5	1	6
OG0001080	3	3	6
OG0001081	3	3	6
OG0001082	3	3	6
OG0001083	6	0	6
OG0001084	3	3	6
OG0001085	5	1	6
OG0001086	2	4	6
OG0001087	3	3	6
OG0001088	3	3	6
OG0001089	3	3	6
OG0001090	3	3	6
OG0001091	3	3	6
OG0001092	2	4	6
OG0001093	4	2	6
OG0001094	2	4	6
OG0001095	4	2	6
OG0001096	3	3	6
OG0001097	3	3	6
OG0001098	3	3	6
OG0001099	3	3	6
OG0001100	1	5	6
OG0001101	3	3	6
OG0001102	3	3	6
OG0001103	3	3	6
OG0001104	3	3	6
OG0001105	3	3	6
OG0001106	4	2	6
OG0001107	3	3	6
OG0001108	3	3	6
OG0001109	3	3	6
OG0001110	3	3	6
OG0001111	3	3	6
OG0001112	6	0	6
OG0001113	3	3	6
OG0001114	3	3	6
OG0001115	2	4	6
OG0001116	3	3	6
OG0001117	2	4	6
OG0001118	3	3	6
OG0001119	3	3	6
OG0001120	3	3	6
OG0001121	3	3	6
OG0001122	3	3	6
OG0001123	3	3	6
OG0001124	4	2	6
OG0001125	4	2	6
OG0001126	3	3	6
OG0001127	4	2	6
OG0001128	2	4	6
OG0001129	4	2	6
OG0001130	3	3	6
OG0001131	4	2	6
OG0001132	3	3	6
OG0001133	4	2	6
OG0001134	3	3	6
OG0001135	3	3	6
OG0001136	2	4	6
OG0001137	3	3	6
OG0001138	2	4	6
OG0001139	3	3	6
OG0001140	3	3	6
OG0001141	3	3	6
OG0001142	3	3	6
OG0001143	3	3	6
OG0001144	5	1	6
OG0001145	3	3	6
OG0001146	3	3	6
OG0001147	3	3	6
OG0001148	3	3	6
OG0001149	3	3	6
OG0001150	5	1	6
OG0001151	3	3	6
OG0001152	6	0	6
OG0001153	5	1	6
OG0001154	5	1	6
OG0001155	3	3	6
OG0001156	2	4	6
OG0001157	4	2	6
OG0001158	3	3	6
OG0001159	3	3	6
OG0001160	3	3	6
OG0001161	3	3	6
OG0001162	3	3	6
OG0001163	3	3	6
OG0001164	3	3	6
OG0001165	3	3	6
OG0001166	3	3	6
OG0001167	2	4	6
OG0001168	4	2	6
OG0001169	2	4	6
OG0001170	3	3	6
OG0001171	5	1	6
OG0001172	3	3	6
OG0001173	3	3	6
OG0001174	3	3	6
OG0001175	4	2	6
OG0001176	6	0	6
OG0001177	3	3	6
OG0001178	6	0	6
OG0001179	3	3	6
OG0001180	5	1	6
OG0001181	5	1	6
OG0001182	2	4	6
OG0001183	3	3	6
OG0001184	6	0	6
OG0001185	3	3	6
OG0001186	4	2	6
OG0001187	3	3	6
OG0001188	2	4	6
OG0001189	4	2	6
OG0001190	3	3	6
OG0001191	3	3	6
OG0001192	5	1	6
OG0001193	3	3	6
OG0001194	3	3	6
OG0001195	3	3	6
OG0001196	3	3	6
OG0001197	5	1	6
OG0001198	4	2	6
OG0001199	3	3	6
OG0001200	6	0	6
OG0001201	6	0	6
OG0001202	3	3	6
OG0001203	5	1	6
OG0001204	5	1	6
OG0001205	3	3	6
OG0001206	2	4	6
OG0001207	2	4	6
OG0001208	3	3	6
OG0001209	3	3	6
OG0001210	3	3	6
OG0001211	3	3	6
OG0001212	3	3	6
OG0001213	3	3	6
OG0001214	3	3	6
OG0001215	4	2	6
OG0001216	4	2	6
OG0001217	4	2	6
OG0001218	3	3	6
OG0001219	5	1	6
OG0001220	4	2	6
OG0001221	1	5	6
OG0001222	2	4	6
OG0001223	2	4	6
OG0001224	4	2	6
OG0001225	6	0	6
OG0001226	6	0	6
OG0001227	4	2	6
OG0001228	4	2	6
OG0001229	5	1	6
OG0001230	3	3	6
OG0001231	3	3	6
OG0001232	3	3	6
OG0001233	3	3	6
OG0001234	4	2	6
OG0001235	4	2	6
OG0001236	4	2	6
OG0001237	3	3	6
OG0001238	1	5	6
OG0001239	3	3	6
OG0001240	4	2	6
OG0001241	1	5	6
OG0001242	1	5	6
OG0001243	3	3	6
OG0001244	3	3	6
OG0001245	4	2	6
OG0001246	3	3	6
OG0001247	2	4	6
OG0001248	2	4	6
OG0001249	5	1	6
OG0001250	3	3	6
OG0001251	3	3	6
OG0001252	4	2	6
OG0001253	3	3	6
OG0001254	2	4	6
OG0001255	4	2	6
OG0001256	3	3	6
OG0001257	3	3	6
OG0001258	5	1	6
OG0001259	1	5	6
OG0001260	2	4	6
OG0001261	3	3	6
OG0001262	3	3	6
OG0001263	2	4	6
OG0001264	4	2	6
OG0001265	3	3	6
OG0001266	1	5	6
OG0001267	3	3	6
OG0001268	3	3	6
OG0001269	2	4	6
OG0001270	2	4	6
OG0001271	3	3	6
OG0001272	3	3	6
OG0001273	3	3	6
OG0001274	2	4	6
OG0001275	4	2	6
OG0001276	5	1	6
OG0001277	3	3	6
OG0001278	3	3	6
OG0001279	2	4	6
OG0001280	6	0	6
OG0001281	6	0	6
OG0001282	3	3	6
OG0001283	4	2	6
OG0001284	6	0	6
OG0001285	4	2	6
OG0001286	6	0	6
OG0001287	3	3	6
OG0001288	2	4	6
OG0001289	4	2	6
OG0001290	1	5	6
OG0001291	3	3	6
OG0001292	2	4	6
OG0001293	3	3	6
OG0001294	6	0	6
OG0001295	4	2	6
OG0001296	3	3	6
OG0001297	4	2	6
OG0001298	6	0	6
OG0001299	3	3	6
OG0001300	4	2	6
OG0001301	1	5	6
OG0001302	1	5	6
OG0001303	5	1	6
OG0001304	3	3	6
OG0001305	3	3	6
OG0001306	3	3	6
OG0001307	4	2	6
OG0001308	4	2	6
OG0001309	3	3	6
OG0001310	2	4	6
OG0001311	3	3	6
OG0001312	1	5	6
OG0001313	4	2	6
OG0001314	4	2	6
OG0001315	3	3	6
OG0001316	5	1	6
OG0001317	3	3	6
OG0001318	3	3	6
OG0001319	1	5	6
OG0001320	4	2	6
OG0001321	2	4	6
OG0001322	3	3	6
OG0001323	3	3	6
OG0001324	2	4	6
OG0001325	3	3	6
OG0001326	3	3	6
OG0001327	4	2	6
OG0001328	3	3	6
OG0001329	3	3	6
OG0001330	3	3	6
OG0001331	2	4	6
OG0001332	3	3	6
OG0001333	1	5	6
OG0001334	5	1	6
OG0001335	6	0	6
OG0001336	1	5	6
OG0001337	2	4	6
OG0001338	3	3	6
OG0001339	3	3	6
OG0001340	3	3	6
OG0001341	3	3	6
OG0001342	3	3	6
OG0001343	3	3	6
OG0001344	3	3	6
OG0001345	2	4	6
OG0001346	6	0	6
OG0001347	3	3	6
OG0001348	3	3	6
OG0001349	3	3	6
OG0001350	3	3	6
OG0001351	1	5	6
OG0001352	1	5	6
OG0001353	3	3	6
OG0001354	1	5	6
OG0001355	3	3	6
OG0001356	1	5	6
OG0001357	1	5	6
OG0001358	3	3	6
OG0001359	4	2	6
OG0001360	3	3	6
OG0001361	4	2	6
OG0001362	6	0	6
OG0001363	0	6	6
OG0001364	0	6	6
OG0001365	0	6	6
OG0001366	0	6	6
OG0001367	0	6	6
OG0001368	0	6	6
OG0001369	0	6	6
OG0001370	0	6	6
OG0001371	0	6	6
OG0001372	0	6	6
OG0001373	0	6	6
OG0001374	0	6	6
OG0001375	2	3	5
OG0001376	5	0	5
OG0001377	3	2	5
OG0001378	1	4	5
OG0001379	1	4	5
OG0001380	5	0	5
OG0001381	3	2	5
OG0001382	2	3	5
OG0001383	3	2	5
OG0001384	2	3	5
OG0001385	3	2	5
OG0001386	4	1	5
OG0001387	3	2	5
OG0001388	4	1	5
OG0001389	4	1	5
OG0001390	3	2	5
OG0001391	3	2	5
OG0001392	3	2	5
OG0001393	1	4	5
OG0001394	2	3	5
OG0001395	3	2	5
OG0001396	3	2	5
OG0001397	4	1	5
OG0001398	2	3	5
OG0001399	4	1	5
OG0001400	3	2	5
OG0001401	3	2	5
OG0001402	4	1	5
OG0001403	4	1	5
OG0001404	3	2	5
OG0001405	2	3	5
OG0001406	3	2	5
OG0001407	3	2	5
OG0001408	4	1	5
OG0001409	3	2	5
OG0001410	3	2	5
OG0001411	3	2	5
OG0001412	3	2	5
OG0001413	4	1	5
OG0001414	4	1	5
OG0001415	3	2	5
OG0001416	3	2	5
OG0001417	2	3	5
OG0001418	3	2	5
OG0001419	3	2	5
OG0001420	2	3	5
OG0001421	3	2	5
OG0001422	2	3	5
OG0001423	3	2	5
OG0001424	4	1	5
OG0001425	2	3	5
OG0001426	5	0	5
OG0001427	4	1	5
OG0001428	3	2	5
OG0001429	2	3	5
OG0001430	4	1	5
OG0001431	2	3	5
OG0001432	4	1	5
OG0001433	3	2	5
OG0001434	3	2	5
OG0001435	3	2	5
OG0001436	5	0	5
OG0001437	5	0	5
OG0001438	5	0	5
OG0001439	5	0	5
OG0001440	1	4	5
OG0001441	2	3	5
OG0001442	2	3	5
OG0001443	5	0	5
OG0001444	5	0	5
OG0001445	5	0	5
OG0001446	3	2	5
OG0001447	4	1	5
OG0001448	3	2	5
OG0001449	5	0	5
OG0001450	4	1	5
OG0001451	2	3	5
OG0001452	1	4	5
OG0001453	4	1	5
OG0001454	5	0	5
OG0001455	2	3	5
OG0001456	4	1	5
OG0001457	2	3	5
OG0001458	3	2	5
OG0001459	5	0	5
OG0001460	3	2	5
OG0001461	3	2	5
OG0001462	4	1	5
OG0001463	2	3	5
OG0001464	4	1	5
OG0001465	4	1	5
OG0001466	3	2	5
OG0001467	5	0	5
OG0001468	2	3	5
OG0001469	2	3	5
OG0001470	2	3	5
OG0001471	4	1	5
OG0001472	5	0	5
OG0001473	3	2	5
OG0001474	4	1	5
OG0001475	2	3	5
OG0001476	1	4	5
OG0001477	4	1	5
OG0001478	2	3	5
OG0001479	3	2	5
OG0001480	1	4	5
OG0001481	3	2	5
OG0001482	2	3	5
OG0001483	4	1	5
OG0001484	2	3	5
OG0001485	5	0	5
OG0001486	3	2	5
OG0001487	3	2	5
OG0001488	5	0	5
OG0001489	4	1	5
OG0001490	4	1	5
OG0001491	2	3	5
OG0001492	3	2	5
OG0001493	2	3	5
OG0001494	3	2	5
OG0001495	2	3	5
OG0001496	2	3	5
OG0001497	4	1	5
OG0001498	3	2	5
OG0001499	2	3	5
OG0001500	2	3	5
OG0001501	2	3	5
OG0001502	5	0	5
OG0001503	3	2	5
OG0001504	1	4	5
OG0001505	2	3	5
OG0001506	2	3	5
OG0001507	1	4	5
OG0001508	3	2	5
OG0001509	3	2	5
OG0001510	1	4	5
OG0001511	1	4	5
OG0001512	4	1	5
OG0001513	4	1	5
OG0001514	3	2	5
OG0001515	1	4	5
OG0001516	2	3	5
OG0001517	3	2	5
OG0001518	2	3	5
OG0001519	2	3	5
OG0001520	2	3	5
OG0001521	4	1	5
OG0001522	3	2	5
OG0001523	1	4	5
OG0001524	1	4	5
OG0001525	4	1	5
OG0001526	2	3	5
OG0001527	3	2	5
OG0001528	3	2	5
OG0001529	4	1	5
OG0001530	3	2	5
OG0001531	3	2	5
OG0001532	5	0	5
OG0001533	3	2	5
OG0001534	3	2	5
OG0001535	5	0	5
OG0001536	3	2	5
OG0001537	3	2	5
OG0001538	5	0	5
OG0001539	5	0	5
OG0001540	3	2	5
OG0001541	3	2	5
OG0001542	2	3	5
OG0001543	2	3	5
OG0001544	4	1	5
OG0001545	3	2	5
OG0001546	3	2	5
OG0001547	5	0	5
OG0001548	5	0	5
OG0001549	3	2	5
OG0001550	4	1	5
OG0001551	2	3	5
OG0001552	3	2	5
OG0001553	5	0	5
OG0001554	3	2	5
OG0001555	5	0	5
OG0001556	2	3	5
OG0001557	3	2	5
OG0001558	3	2	5
OG0001559	2	3	5
OG0001560	2	3	5
OG0001561	2	3	5
OG0001562	3	2	5
OG0001563	5	0	5
OG0001564	2	3	5
OG0001565	2	3	5
OG0001566	3	2	5
OG0001567	4	1	5
OG0001568	4	1	5
OG0001569	4	1	5
OG0001570	3	2	5
OG0001571	2	3	5
OG0001572	4	1	5
OG0001573	3	2	5
OG0001574	3	2	5
OG0001575	5	0	5
OG0001576	2	3	5
OG0001577	2	3	5
OG0001578	3	2	5
OG0001579	2	3	5
OG0001580	4	1	5
OG0001581	4	1	5
OG0001582	3	2	5
OG0001583	3	2	5
OG0001584	4	1	5
OG0001585	3	2	5
OG0001586	2	3	5
OG0001587	3	2	5
OG0001588	4	1	5
OG0001589	3	2	5
OG0001590	2	3	5
OG0001591	2	3	5
OG0001592	2	3	5
OG0001593	2	3	5
OG0001594	2	3	5
OG0001595	4	1	5
OG0001596	3	2	5
OG0001597	2	3	5
OG0001598	3	2	5
OG0001599	3	2	5
OG0001600	3	2	5
OG0001601	2	3	5
OG0001602	4	1	5
OG0001603	2	3	5
OG0001604	2	3	5
OG0001605	5	0	5
OG0001606	1	4	5
OG0001607	3	2	5
OG0001608	4	1	5
OG0001609	3	2	5
OG0001610	2	3	5
OG0001611	4	1	5
OG0001612	3	2	5
OG0001613	1	4	5
OG0001614	2	3	5
OG0001615	3	2	5
OG0001616	3	2	5
OG0001617	2	3	5
OG0001618	2	3	5
OG0001619	1	4	5
OG0001620	3	2	5
OG0001621	2	3	5
OG0001622	4	1	5
OG0001623	4	1	5
OG0001624	3	2	5
OG0001625	3	2	5
OG0001626	2	3	5
OG0001627	3	2	5
OG0001628	2	3	5
OG0001629	3	2	5
OG0001630	3	2	5
OG0001631	2	3	5
OG0001632	2	3	5
OG0001633	1	4	5
OG0001634	2	3	5
OG0001635	3	2	5
OG0001636	3	2	5
OG0001637	3	2	5
OG0001638	2	3	5
OG0001639	4	1	5
OG0001640	3	2	5
OG0001641	2	3	5
OG0001642	2	3	5
OG0001643	3	2	5
OG0001644	2	3	5
OG0001645	3	2	5
OG0001646	3	2	5
OG0001647	3	2	5
OG0001648	2	3	5
OG0001649	3	2	5
OG0001650	3	2	5
OG0001651	2	3	5
OG0001652	3	2	5
OG0001653	2	3	5
OG0001654	2	3	5
OG0001655	4	1	5
OG0001656	2	3	5
OG0001657	3	2	5
OG0001658	3	2	5
OG0001659	2	3	5
OG0001660	3	2	5
OG0001661	3	2	5
OG0001662	3	2	5
OG0001663	2	3	5
OG0001664	5	0	5
OG0001665	2	3	5
OG0001666	3	2	5
OG0001667	3	2	5
OG0001668	2	3	5
OG0001669	4	1	5
OG0001670	2	3	5
OG0001671	3	2	5
OG0001672	4	1	5
OG0001673	4	1	5
OG0001674	3	2	5
OG0001675	3	2	5
OG0001676	2	3	5
OG0001677	2	3	5
OG0001678	2	3	5
OG0001679	3	2	5
OG0001680	5	0	5
OG0001681	3	2	5
OG0001682	2	3	5
OG0001683	2	3	5
OG0001684	3	2	5
OG0001685	4	1	5
OG0001686	2	3	5
OG0001687	3	2	5
OG0001688	2	3	5
OG0001689	3	2	5
OG0001690	3	2	5
OG0001691	3	2	5
OG0001692	2	3	5
OG0001693	3	2	5
OG0001694	2	3	5
OG0001695	4	1	5
OG0001696	3	2	5
OG0001697	3	2	5
OG0001698	1	4	5
OG0001699	2	3	5
OG0001700	2	3	5
OG0001701	3	2	5
OG0001702	2	3	5
OG0001703	3	2	5
OG0001704	2	3	5
OG0001705	3	2	5
OG0001706	3	2	5
OG0001707	4	1	5
OG0001708	1	4	5
OG0001709	1	4	5
OG0001710	5	0	5
OG0001711	3	2	5
OG0001712	4	1	5
OG0001713	2	3	5
OG0001714	2	3	5
OG0001715	2	3	5
OG0001716	3	2	5
OG0001717	3	2	5
OG0001718	3	2	5
OG0001719	2	3	5
OG0001720	3	2	5
OG0001721	4	1	5
OG0001722	4	1	5
OG0001723	3	2	5
OG0001724	4	1	5
OG0001725	5	0	5
OG0001726	3	2	5
OG0001727	4	1	5
OG0001728	3	2	5
OG0001729	3	2	5
OG0001730	4	1	5
OG0001731	4	1	5
OG0001732	3	2	5
OG0001733	2	3	5
OG0001734	1	4	5
OG0001735	3	2	5
OG0001736	2	3	5
OG0001737	5	0	5
OG0001738	3	2	5
OG0001739	5	0	5
OG0001740	3	2	5
OG0001741	4	1	5
OG0001742	5	0	5
OG0001743	5	0	5
OG0001744	2	3	5
OG0001745	4	1	5
OG0001746	3	2	5
OG0001747	3	2	5
OG0001748	4	1	5
OG0001749	2	3	5
OG0001750	3	2	5
OG0001751	2	3	5
OG0001752	2	3	5
OG0001753	3	2	5
OG0001754	1	4	5
OG0001755	3	2	5
OG0001756	2	3	5
OG0001757	3	2	5
OG0001758	3	2	5
OG0001759	3	2	5
OG0001760	4	1	5
OG0001761	3	2	5
OG0001762	2	3	5
OG0001763	3	2	5
OG0001764	4	1	5
OG0001765	2	3	5
OG0001766	1	4	5
OG0001767	3	2	5
OG0001768	1	4	5
OG0001769	3	2	5
OG0001770	3	2	5
OG0001771	1	4	5
OG0001772	3	2	5
OG0001773	5	0	5
OG0001774	3	2	5
OG0001775	3	2	5
OG0001776	4	1	5
OG0001777	3	2	5
OG0001778	3	2	5
OG0001779	3	2	5
OG0001780	3	2	5
OG0001781	2	3	5
OG0001782	3	2	5
OG0001783	5	0	5
OG0001784	2	3	5
OG0001785	5	0	5
OG0001786	3	2	5
OG0001787	4	1	5
OG0001788	3	2	5
OG0001789	3	2	5
OG0001790	2	3	5
OG0001791	1	4	5
OG0001792	4	1	5
OG0001793	4	1	5
OG0001794	1	4	5
OG0001795	2	3	5
OG0001796	3	2	5
OG0001797	3	2	5
OG0001798	2	3	5
OG0001799	2	3	5
OG0001800	4	1	5
OG0001801	2	3	5
OG0001802	3	2	5
OG0001803	3	2	5
OG0001804	2	3	5
OG0001805	5	0	5
OG0001806	3	2	5
OG0001807	3	2	5
OG0001808	3	2	5
OG0001809	3	2	5
OG0001810	1	4	5
OG0001811	2	3	5
OG0001812	2	3	5
OG0001813	2	3	5
OG0001814	3	2	5
OG0001815	3	2	5
OG0001816	2	3	5
OG0001817	3	2	5
OG0001818	3	2	5
OG0001819	2	3	5
OG0001820	3	2	5
OG0001821	1	4	5
OG0001822	3	2	5
OG0001823	5	0	5
OG0001824	2	3	5
OG0001825	4	1	5
OG0001826	3	2	5
OG0001827	1	4	5
OG0001828	3	2	5
OG0001829	3	2	5
OG0001830	3	2	5
OG0001831	4	1	5
OG0001832	2	3	5
OG0001833	3	2	5
OG0001834	3	2	5
OG0001835	3	2	5
OG0001836	2	3	5
OG0001837	3	2	5
OG0001838	4	1	5
OG0001839	3	2	5
OG0001840	2	3	5
OG0001841	2	3	5
OG0001842	3	2	5
OG0001843	1	4	5
OG0001844	3	2	5
OG0001845	2	3	5
OG0001846	2	3	5
OG0001847	3	2	5
OG0001848	2	3	5
OG0001849	2	3	5
OG0001850	2	3	5
OG0001851	3	2	5
OG0001852	4	1	5
OG0001853	3	2	5
OG0001854	4	1	5
OG0001855	3	2	5
OG0001856	4	1	5
OG0001857	3	2	5
OG0001858	3	2	5
OG0001859	3	2	5
OG0001860	2	3	5
OG0001861	2	3	5
OG0001862	3	2	5
OG0001863	1	4	5
OG0001864	1	4	5
OG0001865	3	2	5
OG0001866	4	1	5
OG0001867	3	2	5
OG0001868	2	3	5
OG0001869	2	3	5
OG0001870	4	1	5
OG0001871	4	1	5
OG0001872	2	3	5
OG0001873	4	1	5
OG0001874	4	1	5
OG0001875	4	1	5
OG0001876	5	0	5
OG0001877	1	4	5
OG0001878	2	3	5
OG0001879	2	3	5
OG0001880	2	3	5
OG0001881	3	2	5
OG0001882	2	3	5
OG0001883	2	3	5
OG0001884	2	3	5
OG0001885	4	1	5
OG0001886	2	3	5
OG0001887	2	3	5
OG0001888	1	4	5
OG0001889	2	3	5
OG0001890	2	3	5
OG0001891	2	3	5
OG0001892	3	2	5
OG0001893	2	3	5
OG0001894	2	3	5
OG0001895	3	2	5
OG0001896	3	2	5
OG0001897	2	3	5
OG0001898	3	2	5
OG0001899	1	4	5
OG0001900	1	4	5
OG0001901	2	3	5
OG0001902	1	4	5
OG0001903	1	4	5
OG0001904	4	1	5
OG0001905	2	3	5
OG0001906	2	3	5
OG0001907	2	3	5
OG0001908	1	4	5
OG0001909	1	4	5
OG0001910	1	4	5
OG0001911	2	3	5
OG0001912	1	4	5
OG0001913	1	4	5
OG0001914	3	2	5
OG0001915	3	2	5
OG0001916	2	3	5
OG0001917	2	3	5
OG0001918	2	3	5
OG0001919	3	2	5
OG0001920	2	3	5
OG0001921	3	2	5
OG0001922	3	2	5
OG0001923	3	2	5
OG0001924	3	2	5
OG0001925	2	3	5
OG0001926	2	3	5
OG0001927	3	2	5
OG0001928	2	3	5
OG0001929	3	2	5
OG0001930	1	4	5
OG0001931	2	3	5
OG0001932	2	3	5
OG0001933	3	2	5
OG0001934	2	3	5
OG0001935	3	2	5
OG0001936	3	2	5
OG0001937	2	3	5
OG0001938	1	4	5
OG0001939	3	2	5
OG0001940	5	0	5
OG0001941	1	4	5
OG0001942	1	4	5
OG0001943	1	4	5
OG0001944	2	3	5
OG0001945	2	3	5
OG0001946	5	0	5
OG0001947	4	1	5
OG0001948	1	4	5
OG0001949	1	4	5
OG0001950	1	4	5
OG0001951	5	0	5
OG0001952	1	4	5
OG0001953	2	3	5
OG0001954	2	3	5
OG0001955	3	2	5
OG0001956	1	4	5
OG0001957	2	3	5
OG0001958	2	3	5
OG0001959	3	2	5
OG0001960	1	4	5
OG0001961	2	3	5
OG0001962	2	3	5
OG0001963	3	2	5
OG0001964	4	1	5
OG0001965	3	2	5
OG0001966	2	3	5
OG0001967	1	4	5
OG0001968	2	3	5
OG0001969	1	4	5
OG0001970	2	3	5
OG0001971	3	2	5
OG0001972	1	4	5
OG0001973	2	3	5
OG0001974	4	1	5
OG0001975	2	3	5
OG0001976	1	4	5
OG0001977	2	3	5
OG0001978	1	4	5
OG0001979	1	4	5
OG0001980	3	2	5
OG0001981	2	3	5
OG0001982	2	3	5
OG0001983	1	4	5
OG0001984	4	1	5
OG0001985	2	3	5
OG0001986	3	2	5
OG0001987	1	4	5
OG0001988	3	2	5
OG0001989	5	0	5
OG0001990	4	1	5
OG0001991	1	4	5
OG0001992	0	5	5
OG0001993	0	5	5
OG0001994	0	5	5
OG0001995	0	5	5
OG0001996	0	5	5
OG0001997	0	5	5
[truncated: 21,655 more rows]
